# Supplementary material for: Differential gene expression of human chondrocytes cultured under short-term altered gravity conditions during parabolic flight maneuvers
Source: Cell Commun Signal. 2015 Mar 20;13:18. doi: 10.1186/s12964-015-0095-9 (PMC4369370; doi:10.1186/s12964-015-0095-9)
Supplement: Additional file 1: — This file provides expanded versions of Tables 1 and 2 as well as the complete overview of the GO BP analysis of the microaray data. [file 12964_2015_95_MOESM1_ESM.xlsx]

## Sheet: complete gene list Hypergravity
Symbol	p-value	Fold-Change (1.8 g vs. 1 g)
ANGPTL4	3.41336e-05	4.82382
ADAM19	0.00131184	3.65686
LOC401233	3.46212e-05	3.59384
ARHGDIB	6.38141e-06	3.37183
TAGLN	0.000466727	3.34324
CTAG2	4.76891e-05	3.28068
PRG4	0.000257465	3.27652
CXCL12	0.0003591	3.20598
LAMC2	4.52723e-05	3.09657
CXCL12	3.10216e-05	3.09447
RAGE	0.000492007	3.07122
PRG4	0.000273879	3.01963
MSLN	1.29948e-06	2.95963
SRGN	6.35801e-05	2.93607
ZNF185	7.53193e-06	2.92161
SRGN	0.00129298	2.92002
DSP	0.000919033	2.89577
CST6	8.66884e-05	2.8502
ESM1	1.74678e-06	2.79801
UCHL1	1.99987e-05	2.78102
LOXL4	2.59835e-05	2.75772
LAMC2	1.54582e-07	2.7459
CST6	7.12479e-06	2.713
RGS4	0.000160861	2.70588
PGF	3.20048e-05	2.70473
TPR	3.88795e-05	2.67925
CDH2	0.00193717	2.64731
LAMA5	0.00103263	2.64336
HLA-B	3.40593e-05	2.62172
LOC387841	2.39062e-05	2.59739
CXCL12	0.000145653	2.54652
HHIP	2.41369e-07	2.50312
CECR1	3.49773e-05	2.49828
CTSC	0.000213763	2.48944
LOC644936	0.00257312	2.46514
KRT81	0.00178746	2.45646
SPINT2	0.000264705	2.38676
TFPI2	7.90579e-05	2.36008
MYL9	1.90665e-05	2.33337
FLNB	0.000847949	2.30605
TXNRD1	0.000100032	2.3058
PKIA	0.000654708	2.30024
LOC646576	0.000229967	2.29762
BIRC3	0.000509693	2.2854
AEBP1	0.000337394	2.27602
NTM	0.00119819	2.27249
HOXC8	2.44596e-05	2.26796
NCF2	0.000198645	2.24531
CTSC	3.59851e-05	2.23893
LOC400578	0.000114063	2.23588
TSPAN13	0.00103818	2.23539
EDN1	2.11988e-05	2.23368
MYL9	0.000353788	2.23351
PSG4	3.77636e-05	2.21135
KRT16	3.35916e-05	2.20693
ABCC3	0.000321814	2.19076
KRT19	3.37435e-05	2.18602
PAWR	0.00303447	2.16709
PKIA	0.000156678	2.1632
LOC100128252	0.000110786	2.16309
AKR1B10	0.000571928	2.16241
EMILIN2	5.5821e-05	2.15736
NOTCH3	0.000303255	2.1461
C19orf33	2.66696e-05	2.14255
LRRN3	0.000374259	2.14125
ESM1	0.000489249	2.13067
NTM	0.000233319	2.12966
HAPLN1	0.00151422	2.12755
TAGLN	0.00163652	2.12695
FOXD1	0.000242061	2.12382
PAMR1	0.000773203	2.12254
COL4A5	0.00245711	2.12121
C6orf105	6.86264e-05	2.11814
PIK3C2A	1.99461e-05	2.11745
LOC651397	0.00261999	2.11063
SRXN1	0.000296967	2.10282
ALDH1A3	0.00143285	2.09992
COL4A2	0.00183324	2.09175
EFHD1	0.00139487	2.09127
GPR126	0.000608729	2.08626
SEL1L3	0.000123012	2.07772
MGC102966	0.000329739	2.07554
FSTL3	0.00259723	2.06998
MOXD1	1.47005e-05	2.03162
LOC100128086	5.90699e-05	2.02869
GALNT4	0.00219103	2.0262
HAPLN1	0.000917064	2.01843
LOC730417	0.00118925	2.01638
TUFT1	0.00253505	2.01429
CTSC	0.00149185	2.00882
TXNRD1	0.000728177	2.00755
TFAP2A	9.65939e-05	2.00736
COL4A1	0.000604486	2.00623
LOC440063	0.000350071	-2.01205
BMP4	0.000500645	-2.03194
MR1	9.63124e-05	-2.03451
MEOX2	0.00130484	-2.03457
SCARA3	0.000217486	-2.03502
ITGB1BP1	0.000145058	-2.03585
EBF1	0.000949544	-2.05859
STXBP6	0.000116072	-2.05983
SORBS2	0.000160685	-2.07216
CRYGS	0.00036179	-2.07346
KCNK2	0.000620046	-2.07503
GDF5	0.00132129	-2.07908
GPNMB	0.000518482	-2.07918
HOPX	2.30117e-05	-2.07982
KCNK2	0.00261968	-2.08603
S100A4	3.52795e-06	-2.08812
PDE1A	0.00304475	-2.09481
MT1X	2.88804e-05	-2.09759
HOXD10	0.000432418	-2.1032
CPXM2	0.000355715	-2.1044
CYP4V2	4.46822e-05	-2.15313
IFIT1	0.000435449	-2.15823
ALDOC	0.00151192	-2.16035
HIST1H2BD	5.91501e-05	-2.17558
LOC651894	0.00012523	-2.17672
MSX1	0.000101897	-2.1926
KCNK1	0.000683456	-2.1956
DLK1	1.30031e-05	-2.21125
THBS2	0.000128397	-2.2145
CXCL6	0.000909467	-2.23221
FZD9	0.000130681	-2.24477
OGN	8.17337e-05	-2.24695
PNMA2	0.000231464	-2.25088
FAM87A	1.20562e-05	-2.26805
LQK1	7.19364e-06	-2.27104
COLEC12	9.51746e-05	-2.28312
ADORA1	6.41001e-05	-2.28764
C4orf18	0.00057727	-2.29068
CRTAC1	0.000333953	-2.30684
NDP	0.000225514	-2.32011
MXRA5	0.000448198	-2.32024
PDE1A	0.00131673	-2.32315
EPDR1	0.000134564	-2.33586
SPTLC3	9.07276e-05	-2.34123
FAM134B	3.17819e-05	-2.3424
TSPAN10	0.000123872	-2.34255
SLC1A3	0.00010633	-2.34323
FOLR3	3.69725e-05	-2.34864
LOC375295	4.3302e-05	-2.35089
LOC728510	0.0002258	-2.35526
OLFML2B	0.000116779	-2.37306
H19	0.000458583	-2.37449
MMP10	0.000272517	-2.38031
WNT5A	0.00118851	-2.39491
GCNT3	0.000215965	-2.40066
OLFM1	5.38685e-05	-2.41806
NOV	0.000279222	-2.43258
MATN2	5.61207e-05	-2.43343
C4orf18	1.42164e-06	-2.44254
CHI3L2	0.000484364	-2.48031
C13orf15	0.000494558	-2.48462
EBF3	2.20614e-05	-2.49189
C1QTNF1	7.54632e-05	-2.49992
SRPK2	0.000836062	-2.50233
CA12	3.66811e-05	-2.50393
OMD	0.000299383	-2.5091
CA2	7.35966e-05	-2.5234
S100A3	0.00227994	-2.54132
FBN2	0.00152122	-2.54937
LOC401074	8.77472e-08	-2.57463
SLC7A8	6.55918e-06	-2.5789
CA12	0.000182091	-2.59129
SPTLC3	6.91578e-05	-2.59598
CD70	0.0003017	-2.59797
OAF	2.88136e-05	-2.67835
ERAP2	9.2161e-05	-2.6848
KCNJ2	2.80048e-05	-2.68613
PDE1A	0.000969354	-2.71056
OLFM1	9.76226e-05	-2.77728
MFF	8.05065e-05	-2.79349
GSTM1	0.000506918	-2.8832
LOC653071	3.4669e-05	-2.90697
C2orf82	4.2695e-05	-2.94589
CREB5	2.962e-05	-2.97771
STMN2	0.000430858	-3.00988
CGNL1	2.94451e-06	-3.02328
CHURC1	1.56976e-06	-3.08214
CXCL6	0.000287203	-3.09491
CA2	1.59755e-05	-3.12561
GSTM2	0.000113256	-3.17764
TFG	9.18267e-05	-3.28037
LDB2	2.73645e-05	-3.3045
MT1M	4.04369e-05	-3.36574
PGM5	0.000425991	-3.37503
EPB41L3	0.000120367	-3.38536
CH25H	0.000209604	-3.41151
NPTX1	0.000232556	-3.49367
TGM3	0.000218658	-3.54378
FGF9	0.000314896	-3.55908
PGM5	5.74732e-06	-3.57195
MT1F	5.01022e-06	-3.61603
FGFBP2	0.000136152	-3.68509
COL2A1	0.000185922	-3.70943
HYAL1	1.90804e-05	-3.83367
MMP3	7.88772e-05	-3.88035
LRRC32	1.77468e-05	-3.88223
SMOC2	2.93763e-05	-3.89646
SERPINA3	4.50468e-06	-4.56156
STMN2	0.00049596	-4.71568
OGN	2.69302e-05	-4.95328
DLK1	2.78088e-05	-5.78629
GSTM1	6.42006e-06	-7.4613
FOXQ1	5.44745e-05	-9.50597
GSTM1	3.27945e-07	-9.80354
TMEM119	1.61898e-06	-13.5959

## Sheet: GO BP Analysis Hypergravity
GO ID #	Process	PValue	Genes represented
GO:0048598	embryonic morphogenesis	2.28473e-05	BMP4, WNT5A, FGF9, GDF5, EDN1, COL2A1, HOXD10, MSX1, LAMA5, ALDH1A3, TFAP2A, TXNRD1, FBN2
GO:0001501	skeletal system development	3.32993e-05	BMP4, WNT5A, AEBP1, FGF9, TUFT1, EDN1, COL2A1, DLK1, HOXD10, HOXC8, MSX1, TFAP2A, GPNMB
GO:0048729	tissue morphogenesis	3.83283e-05	BMP4, FOXQ1, CRYGS, PGF, LAMA5, ALDH1A3, TGM3, TFAP2A, TXNRD1, CA2
GO:0048736	appendage development	4.16482e-05	WNT5A, MSX1, MEOX2, FGF9, GDF5, COL2A1, FBN2, HOXD10
GO:0060173	limb development	4.16482e-05	WNT5A, MSX1, MEOX2, FGF9, GDF5, COL2A1, FBN2, HOXD10
hsa05200	Pathways in cancer	5.53659e-05	BMP4, WNT5A, FZD9, COL4A2, COL4A1, PGF, FGF9, TFG, BIRC3, LAMA5, LAMC2, HHIP, TPR
hsa04510	Focal adhesion	0.000120526	COL4A2, COL4A1, PGF, LAMA5, LAMC2, COL2A1, BIRC3, THBS2, FLNB, MYL9
GO:0035295	tube development	0.000178784	WNT5A, BMP4, FGF9, PGF, LAMA5, EDN1, HOPX, TFAP2A, HHIP, CXCL12
GO:0035107	appendage morphogenesis	0.000281111	WNT5A, MSX1, FGF9, GDF5, COL2A1, FBN2, HOXD10
GO:0035108	limb morphogenesis	0.000281111	WNT5A, MSX1, FGF9, GDF5, COL2A1, FBN2, HOXD10
GO:0002009	morphogenesis of an epithelium	0.000313289	BMP4, CRYGS, PGF, LAMA5, ALDH1A3, TFAP2A, CA2
GO:0001525	angiogenesis	0.000401225	BMP4, MEOX2, FGF9, PGF, LAMA5, EDN1, CXCL12, ANGPTL4
GO:0060541	respiratory system development	0.000449256	WNT5A, BMP4, FGF9, LAMA5, ALDH1A3, HOPX, HHIP
GO:0051216	cartilage development	0.000559047	WNT5A, BMP4, MSX1, FGF9, EDN1, COL2A1
GO:0007155	cell adhesion	0.000595583	HAPLN1, AEBP1, EPDR1, CPXM2, COL2A1, CDH2, EMILIN2, CXCL12, OMD, PGM5, LAMA5, ITGB1BP1, MSLN, LAMC2, GPNMB, THBS2, NTM
GO:0022610	biological adhesion	0.000604848	HAPLN1, AEBP1, EPDR1, CPXM2, COL2A1, CDH2, EMILIN2, CXCL12, OMD, PGM5, LAMA5, ITGB1BP1, MSLN, LAMC2, GPNMB, THBS2, NTM
GO:0048514	blood vessel morphogenesis	0.000681221	BMP4, MEOX2, FGF9, PGF, LAMA5, EDN1, CDH2, CXCL12, ANGPTL4
GO:0051259	protein oligomerization	0.00104882	C1QTNF1, ALDOC, TGM3, COLEC12, CDH2, BIRC3, OLFM1, ANGPTL4
GO:0060429	epithelium development	0.00109436	BMP4, CRYGS, PGF, LAMA5, ALDH1A3, DSP, TGM3, TFAP2A, CA2
GO:0035113	embryonic appendage morphogenesis	0.00116759	WNT5A, MSX1, FGF9, GDF5, FBN2, HOXD10
GO:0030326	embryonic limb morphogenesis	0.00116759	WNT5A, MSX1, FGF9, GDF5, FBN2, HOXD10
hsa04512	ECM-receptor interaction	0.00128996	COL4A2, COL4A1, LAMA5, LAMC2, COL2A1, THBS2
GO:0001568	blood vessel development	0.00177669	BMP4, MEOX2, FGF9, PGF, LAMA5, EDN1, CDH2, CXCL12, ANGPTL4
GO:0001944	vasculature development	0.00206697	BMP4, MEOX2, FGF9, PGF, LAMA5, EDN1, CDH2, CXCL12, ANGPTL4
GO:0030324	lung development	0.00207317	WNT5A, BMP4, FGF9, LAMA5, HOPX, HHIP
GO:0008283	cell proliferation	0.00207366	FZD9, BMP4, PGF, KRT16, PRG4, LAMA5, NDP, UCHL1, CD70, TXNRD1, HHIP, CXCL12
GO:0007398	ectoderm development	0.00226378	FOXQ1, CST6, KRT16, LAMA5, DSP, TGM3, TFAP2A, LAMC2
GO:0030323	respiratory tube development	0.00236281	WNT5A, BMP4, FGF9, LAMA5, HOPX, HHIP
GO:0048754	branching morphogenesis of a tube	0.00287301	BMP4, PGF, LAMA5, EDN1, CXCL12
GO:0043009	chordate embryonic development	0.00322643	BMP4, MSX1, MEOX2, FGF9, EDN1, HOPX, TFAP2A, COL2A1, DLK1, HOXD10
GO:0009792	embryonic development ending in birth or egg hatching	0.00342448	BMP4, MSX1, MEOX2, FGF9, EDN1, HOPX, TFAP2A, COL2A1, DLK1, HOXD10
GO:0001763	morphogenesis of a branching structure	0.00458667	BMP4, PGF, LAMA5, EDN1, CXCL12
GO:0048706	embryonic skeletal system development	0.00528338	FGF9, TFAP2A, COL2A1, DLK1, HOXD10
GO:0035239	tube morphogenesis	0.0060293	BMP4, PGF, LAMA5, EDN1, TFAP2A, CXCL12
GO:0008544	epidermis development	0.00667702	FOXQ1, CST6, KRT16, LAMA5, DSP, TGM3, LAMC2
GO:0048562	embryonic organ morphogenesis	0.00730252	FGF9, ALDH1A3, EDN1, TFAP2A, COL2A1, HOXD10
hsa05222	Small cell lung cancer	0.00896053	COL4A2, COL4A1, LAMA5, LAMC2, BIRC3
GO:0002474	antigen processing and presentation of peptide antigen via MHC class I	0.0101998	ERAP2, HLA-B, MR1
GO:0001822	kidney development	0.0113726	BMP4, PGF, LAMA5, ALDH1A3, CA2
GO:0007517	muscle organ development	0.012609	AEBP1, MSX1, TAGLN, MEOX2, LAMA5, FLNB, HOXD10
GO:0042476	odontogenesis	0.0129889	BMP4, TUFT1, LAMA5, CA2
hsa05217	Basal cell carcinoma	0.0163981	FZD9, WNT5A, BMP4, HHIP
GO:0060675	ureteric bud morphogenesis	0.0168203	BMP4, PGF, LAMA5
GO:0001658	branching involved in ureteric bud morphogenesis	0.0168203	BMP4, PGF, LAMA5
GO:0001655	urogenital system development	0.0179488	BMP4, PGF, LAMA5, ALDH1A3, CA2
GO:0030182	neuron differentiation	0.0184473	NOTCH3, BMP4, EFHD1, HOXC8, SLC1A3, STMN2, UCHL1, CXCL12, HOXD10, NTM
GO:0048568	embryonic organ development	0.0203701	FGF9, ALDH1A3, EDN1, TFAP2A, COL2A1, HOXD10
GO:0007267	cell-cell signaling	0.0207143	WNT5A, BMP4, NPTX1, SLC1A3, FGF9, PGF, NDP, EDN1, GDF5, CD70, CXCL6, ADORA1
GO:0001503	ossification	0.0207686	BMP4, TUFT1, FGF9, COL2A1, GPNMB
GO:0060562	epithelial tube morphogenesis	0.0230474	BMP4, PGF, LAMA5, TFAP2A
GO:0060348	bone development	0.0258193	BMP4, TUFT1, FGF9, COL2A1, GPNMB
GO:0048002	antigen processing and presentation of peptide antigen	0.0265689	ERAP2, HLA-B, MR1
GO:0003002	regionalization	0.0339069	BMP4, HOXC8, MEOX2, EDN1, HHIP, HOXD10
GO:0051153	regulation of striated muscle cell differentiation	0.0340546	BMP4, EDN1, HOPX
GO:0007389	pattern specification process	0.0350661	BMP4, HOXC8, MEOX2, EDN1, HHIP, CXCL12, HOXD10
GO:0001657	ureteric bud development	0.0401412	BMP4, PGF, LAMA5
GO:0031214	biomineral formation	0.0444095	TUFT1, GPNMB, SRGN
GO:0007507	heart development	0.0464634	BMP4, MSX1, EDN1, HOPX, COL2A1, ADAM19
GO:0042475	odontogenesis of dentine-containing tooth	0.0488378	BMP4, LAMA5, CA2
GO:0051147	regulation of muscle cell differentiation	0.0488378	BMP4, EDN1, HOPX
GO:0051260	protein homooligomerization	0.0555745	C1QTNF1, ALDOC, COLEC12, ANGPTL4
GO:0001942	hair follicle development	0.0557648	FOXQ1, LAMA5, TGM3
GO:0022404	molting cycle process	0.0557648	FOXQ1, LAMA5, TGM3
GO:0022405	hair cycle process	0.0557648	FOXQ1, LAMA5, TGM3
GO:0048663	neuron fate commitment	0.0557648	NOTCH3, BMP4, HOXD10
GO:0001649	osteoblast differentiation	0.0557648	BMP4, FGF9, GPNMB
GO:0007423	sensory organ development	0.057917	BMP4, CRYGS, FGF9, ALDH1A3, EDN1, COL2A1
GO:0042633	hair cycle	0.0581462	FOXQ1, LAMA5, TGM3
GO:0042303	molting cycle	0.0581462	FOXQ1, LAMA5, TGM3
GO:0001656	metanephros development	0.0605624	BMP4, PGF, LAMA5
GO:0030147	natriuresis	0.0619492	EDN1, ADORA1
GO:0040036	regulation of fibroblast growth factor receptor signaling pathway	0.0619492	FGF9, HHIP
GO:0010648	negative regulation of cell communication	0.0758343	FGF9, RGS4, FSTL3, PAWR, HHIP, ADORA1
GO:0048762	mesenchymal cell differentiation	0.0783839	S100A4, LAMA5, EDN1
GO:0014031	mesenchymal cell development	0.0783839	S100A4, LAMA5, EDN1
GO:0051291	protein heterooligomerization	0.0810503	ALDOC, CDH2, BIRC3
GO:0060485	mesenchyme development	0.0810503	S100A4, LAMA5, EDN1
GO:0048705	skeletal system morphogenesis	0.0820906	HOXC8, TFAP2A, COL2A1, HOXD10
GO:0051048	negative regulation of secretion	0.0892136	EDN1, ADORA1, SRGN
GO:0008037	cell recognition	0.0892136	LAMA5, COLEC12, NTM
GO:0008015	blood circulation	0.0896254	MEOX2, EDN1, ERAP2, ADORA1, CXCL12
GO:0003013	circulatory system process	0.0896254	MEOX2, EDN1, ERAP2, ADORA1, CXCL12
GO:0048704	embryonic skeletal system morphogenesis	0.0947858	TFAP2A, COL2A1, HOXD10
GO:0006955	immune response	0.0974704	NCF2, PRG4, CD70, COLEC12, CTSC, ERAP2, HLA-B, CXCL6, MR1, CXCL12, ARHGDIB
GO:0016331	morphogenesis of embryonic epithelium	0.0976089	LAMA5, ALDH1A3, TFAP2A

## Sheet: GO BP Analysis PS Cluster 1
Category	Term	Count	%	PValue	Genes	List Total	Pop Hits	Pop Total	Fold Enrichment	Bonferroni	Benjamini	FDR
GOTERM_BP_FAT	GO:0045449~regulation of transcription	36	36	6.07846e-08	HMGB1, SBNO2, ELF4, FOXO1, NFKB2, TRIB1, LIF, TSC22D1, HEXIM1, ZNF697, PER2, SIK1, SERTAD2, NFATC1, MAFG, BMP2, EGR2, CEBPB, KLF9, KLF13, RELB, LOC100131261, PURB, FOXN3, SOD2, PTHLH, NOTCH2, PHF1, ETS1, JMJD6, VEGFA, ERN1, FOXC2, HABP4, ZBTB2, NCOR2	76	2601	13528	2.46367	6.58883e-05	6.58883e-05	9.7025e-05
GOTERM_BP_FAT	GO:0051252~regulation of RNA metabolic process	29	29	1.58763e-07	HMGB1, SBNO2, ELF4, FOXO1, MAPKAPK2, NFKB2, LIF, TSC22D1, HEXIM1, PER2, SIK1, NFATC1, SERTAD2, MAFG, BMP2, EGR2, CEBPB, KLF9, KLF13, RELB, FOXN3, PURB, SOD2, NOTCH2, JMJD6, ETS1, VEGFA, FOXC2, NCOR2	76	1813	13528	2.84721	0.000172084	8.60456e-05	0.000253418
GOTERM_BP_FAT	GO:0006355~regulation of transcription, DNA-dependent	27	27	1.47745e-06	HMGB1, SBNO2, ELF4, FOXO1, NFKB2, LIF, TSC22D1, HEXIM1, PER2, SIK1, NFATC1, SERTAD2, MAFG, BMP2, EGR2, CEBPB, KLF9, KLF13, RELB, FOXN3, PURB, SOD2, NOTCH2, ETS1, VEGFA, FOXC2, NCOR2	76	1773	13528	2.71066	0.00160028	0.000533711	0.0023583
GOTERM_BP_FAT	GO:0006357~regulation of transcription from RNA polymerase II promoter	16	16	8.6896e-06	HMGB1, BMP2, EGR2, CEBPB, KLF9, ELF4, KLF13, FOXO1, SOD2, LIF, ETS1, HEXIM1, VEGFA, FOXC2, SIK1, NCOR2	76	727	13528	3.91747	0.00937534	0.00235212	0.0138695
GOTERM_BP_FAT	GO:0006350~transcription	28	28	1.0942e-05	SBNO2, ELF4, FOXO1, NFKB2, TSC22D1, HEXIM1, ZNF697, PER2, NFATC1, SERTAD2, MAFG, EGR2, CEBPB, KLF9, KLF13, RELB, FOXN3, LOC100131261, PURB, NOTCH2, PHF1, JMJD6, ETS1, ERN1, HABP4, FOXC2, ZBTB2, NCOR2	76	2101	13528	2.3722	0.0117911	0.00236943	0.0174643
GOTERM_BP_FAT	GO:0042325~regulation of phosphorylation	12	12	4.81515e-05	LIF, BMP2, TNFRSF10B, HEXIM1, DGKD, SPHK1, ERN1, BDKRB1, SDC4, SPRY4, TRIB1, DUSP6	76	466	13528	4.58369	0.0508586	0.00866185	0.0768323
GOTERM_BP_FAT	GO:0019220~regulation of phosphate metabolic process	12	12	6.90452e-05	LIF, BMP2, TNFRSF10B, HEXIM1, DGKD, SPHK1, ERN1, BDKRB1, SDC4, SPRY4, TRIB1, DUSP6	76	485	13528	4.40412	0.0721151	0.0106356	0.110154
GOTERM_BP_FAT	GO:0051174~regulation of phosphorus metabolic process	12	12	6.90452e-05	LIF, BMP2, TNFRSF10B, HEXIM1, DGKD, SPHK1, ERN1, BDKRB1, SDC4, SPRY4, TRIB1, DUSP6	76	485	13528	4.40412	0.0721151	0.0106356	0.110154
GOTERM_BP_FAT	GO:0045859~regulation of protein kinase activity	10	10	0.000117268	TNFRSF10B, HEXIM1, DGKD, SPHK1, ERN1, BDKRB1, SDC4, SPRY4, TRIB1, DUSP6	76	345	13528	5.15942	0.119378	0.0157652	0.187021
GOTERM_BP_FAT	GO:0006916~anti-apoptosis	8	8	0.000141671	HMGB1, NOTCH2, CEBPB, VEGFA, SPHK1, FOXC2, FOXO1, SOD2	76	206	13528	6.91262	0.14237	0.01692	0.225898
GOTERM_BP_FAT	GO:0043549~regulation of kinase activity	10	10	0.00015181	TNFRSF10B, HEXIM1, DGKD, SPHK1, ERN1, BDKRB1, SDC4, SPRY4, TRIB1, DUSP6	76	357	13528	4.98599	0.151746	0.0163228	0.242046
KEGG_PATHWAY	hsa04370:VEGF signaling pathway	6	6	0.000161011	PTGS2, VEGFA, SPHK1, MAPKAPK2, PRKCB, NFATC1	37	75	5085	10.9946	0.0102526	0.0102526	0.163451
GOTERM_BP_FAT	GO:0045944~positive regulation of transcription from RNA polymerase II promoter	10	10	0.000202495	LIF, BMP2, CEBPB, EGR2, ETS1, ELF4, KLF13, VEGFA, FOXC2, FOXO1	76	371	13528	4.79784	0.197101	0.0197591	0.322735
GOTERM_BP_FAT	GO:0051173~positive regulation of nitrogen compound metabolic process	13	13	0.00020325	BMP2, EGR2, CEBPB, KLF13, ELF4, FOXO1, SOD2, PTHLH, LIF, ETS1, VEGFA, FOXC2, SERTAD2	76	644	13528	3.59317	0.197759	0.0181946	0.323938
GOTERM_BP_FAT	GO:0051338~regulation of transferase activity	10	10	0.000206598	TNFRSF10B, HEXIM1, DGKD, SPHK1, ERN1, BDKRB1, SDC4, SPRY4, TRIB1, DUSP6	76	372	13528	4.78495	0.200666	0.0170813	0.329265
GOTERM_BP_FAT	GO:0045893~positive regulation of transcription, DNA-dependent	11	11	0.000286808	LIF, BMP2, CEBPB, EGR2, ETS1, ELF4, KLF13, VEGFA, FOXC2, FOXO1, SERTAD2	76	477	13528	4.10482	0.267246	0.0219655	0.456826
GOTERM_BP_FAT	GO:0051254~positive regulation of RNA metabolic process	11	11	0.000306556	LIF, BMP2, CEBPB, EGR2, ETS1, ELF4, KLF13, VEGFA, FOXC2, FOXO1, SERTAD2	76	481	13528	4.07069	0.282769	0.0219135	0.488207
GOTERM_BP_FAT	GO:0031328~positive regulation of cellular biosynthetic process	13	13	0.000357905	BMP2, EGR2, CEBPB, KLF13, ELF4, FOXO1, SOD2, PTHLH, LIF, ETS1, VEGFA, FOXC2, SERTAD2	76	685	13528	3.3781	0.321614	0.0239607	0.569764
GOTERM_BP_FAT	GO:0009891~positive regulation of biosynthetic process	13	13	0.000408056	BMP2, EGR2, CEBPB, KLF13, ELF4, FOXO1, SOD2, PTHLH, LIF, ETS1, VEGFA, FOXC2, SERTAD2	76	695	13528	3.3295	0.357522	0.0256891	0.649358
GOTERM_BP_FAT	GO:0051726~regulation of cell cycle	9	9	0.000478589	LIF, BMP2, PTGS2, ETS1, HEXIM1, SPHK1, PIM3, SIK1, FOXN3	76	331	13528	4.83988	0.404834	0.028417	0.7612
GOTERM_BP_FAT	GO:0007167~enzyme linked receptor protein signaling pathway	9	9	0.000593806	LIF, BMP2, PTPRE, DGKD, VEGFA, FOXC2, HBEGF, FOXO1, GDF15	76	342	13528	4.68421	0.474748	0.0333205	0.94364
GOTERM_BP_FAT	GO:0045935~positive regulation of nucleobase, nucleoside, nucleotide and nucleic acid metabolic process	12	12	0.000612528	LIF, PTHLH, BMP2, CEBPB, EGR2, ETS1, ELF4, KLF13, VEGFA, FOXC2, FOXO1, SERTAD2	76	624	13528	3.42308	0.485306	0.0326638	0.973255
GOTERM_BP_FAT	GO:0043066~negative regulation of apoptosis	9	9	0.000744159	HMGB1, NOTCH2, CEBPB, VEGFA, SPHK1, FOXC2, FOXO1, PIM3, SOD2	76	354	13528	4.52542	0.553791	0.0376981	1.18124
GOTERM_BP_FAT	GO:0043069~negative regulation of programmed cell death	9	9	0.000815248	HMGB1, NOTCH2, CEBPB, VEGFA, SPHK1, FOXC2, FOXO1, PIM3, SOD2	76	359	13528	4.4624	0.58691	0.0393891	1.2934
GOTERM_BP_FAT	GO:0060548~negative regulation of cell death	9	9	0.000830102	HMGB1, NOTCH2, CEBPB, VEGFA, SPHK1, FOXC2, FOXO1, PIM3, SOD2	76	360	13528	4.45	0.593514	0.0383833	1.31682
GOTERM_BP_FAT	GO:0045941~positive regulation of transcription	11	11	0.00105721	LIF, BMP2, CEBPB, EGR2, ETS1, ELF4, KLF13, VEGFA, FOXC2, FOXO1, SERTAD2	76	564	13528	3.47163	0.682291	0.0466524	1.67424
GOTERM_BP_FAT	GO:0042127~regulation of cell proliferation	13	13	0.00122099	MAFG, BMP2, PTGS2, SPHK1, FOXO1, TRIB1, SOD2, PTHLH, LIF, NOTCH2, ETS1, VEGFA, HBEGF	76	787	13528	2.94028	0.734028	0.0515958	1.93126
GOTERM_BP_FAT	GO:0010628~positive regulation of gene expression	11	11	0.00132257	LIF, BMP2, CEBPB, EGR2, ETS1, ELF4, KLF13, VEGFA, FOXC2, FOXO1, SERTAD2	76	581	13528	3.37005	0.761793	0.0536829	2.09034
GOTERM_BP_FAT	GO:0042981~regulation of apoptosis	13	13	0.00146609	HMGB1, CEBPB, PTGS2, SPHK1, FOXO1, PIM3, SOD2, NOTCH2, TNFRSF10B, ETS1, VEGFA, ERN1, FOXC2	76	804	13528	2.87811	0.796158	0.0572028	2.3147
GOTERM_BP_FAT	GO:0043067~regulation of programmed cell death	13	13	0.00159485	HMGB1, CEBPB, PTGS2, SPHK1, FOXO1, PIM3, SOD2, NOTCH2, TNFRSF10B, ETS1, VEGFA, ERN1, FOXC2	76	812	13528	2.84975	0.822751	0.0599224	2.51557
GOTERM_BP_FAT	GO:0010941~regulation of cell death	13	13	0.0016455	HMGB1, CEBPB, PTGS2, SPHK1, FOXO1, PIM3, SOD2, NOTCH2, TNFRSF10B, ETS1, VEGFA, ERN1, FOXC2	76	815	13528	2.83926	0.832234	0.0597018	2.59447
GOTERM_BP_FAT	GO:0048660~regulation of smooth muscle cell proliferation	4	4	0.00209367	PTGS2, VEGFA, HBEGF, TRIB1	76	46	13528	15.4783	0.896885	0.0729339	3.29009
GOTERM_BP_FAT	GO:0051272~positive regulation of cell motion	5	5	0.00212391	ETS1, VEGFA, SPHK1, HBEGF, BDKRB1	76	98	13528	9.08163	0.900218	0.0716507	3.33687
GOTERM_BP_FAT	GO:0010605~negative regulation of macromolecule metabolic process	12	12	0.00227376	HMGB1, PSMB7, SBNO2, BMP2, WWP2, HEXIM1, HBEGF, BDKRB1, SIK1, PURB, FOXN3, NCOR2	76	734	13528	2.91008	0.915209	0.0742132	3.56831
GOTERM_BP_FAT	GO:0010557~positive regulation of macromolecule biosynthetic process	11	11	0.00315214	LIF, BMP2, CEBPB, EGR2, ETS1, ELF4, KLF13, VEGFA, FOXC2, FOXO1, SERTAD2	76	654	13528	2.99388	0.967363	0.0985103	4.91456
GOTERM_BP_FAT	GO:0045892~negative regulation of transcription, DNA-dependent	8	8	0.00352562	HMGB1, SBNO2, BMP2, HEXIM1, SIK1, PURB, FOXN3, NCOR2	76	356	13528	4	0.978258	0.106495	5.48161
GOTERM_BP_FAT	GO:0051253~negative regulation of RNA metabolic process	8	8	0.00386419	HMGB1, SBNO2, BMP2, HEXIM1, SIK1, PURB, FOXN3, NCOR2	76	362	13528	3.9337	0.984958	0.113001	5.99291
GOTERM_BP_FAT	GO:0051270~regulation of cell motion	6	6	0.00432144	ETS1, VEGFA, SPHK1, HBEGF, BDKRB1, TRIB1	76	193	13528	5.53368	0.990855	0.12226	6.67934
GOTERM_BP_FAT	GO:0048511~rhythmic process	5	5	0.00553798	BMP2, EGR2, VEGFA, PER2, LFNG	76	128	13528	6.95312	0.99757	0.150153	8.48282
GOTERM_BP_FAT	GO:0008361~regulation of cell size	6	6	0.00568288	NOTCH2, DGKD, SPHK1, HBEGF, BDKRB1, SERTAD2	76	206	13528	5.18447	0.997925	0.150047	8.69544
GOTERM_BP_FAT	GO:0010629~negative regulation of gene expression	9	9	0.0066377	HMGB1, SBNO2, BMP2, WWP2, HEXIM1, SIK1, PURB, FOXN3, NCOR2	76	504	13528	3.17857	0.999268	0.168986	10.085
GOTERM_BP_FAT	GO:0007507~heart development	6	6	0.00678713	BMP2, HEXIM1, JMJD6, FOXC2, SOD2, NFATC1	76	215	13528	4.96744	0.999378	0.168528	10.3006
GOTERM_BP_FAT	GO:0010604~positive regulation of macromolecule metabolic process	12	12	0.00731759	LIF, PSMB7, BMP2, CEBPB, EGR2, ETS1, ELF4, KLF13, VEGFA, FOXC2, FOXO1, SERTAD2	76	857	13528	2.49242	0.999651	0.176491	11.0623
GOTERM_BP_FAT	GO:0045860~positive regulation of protein kinase activity	6	6	0.00788822	TNFRSF10B, DGKD, SPHK1, ERN1, BDKRB1, SDC4	76	223	13528	4.78924	0.999813	0.184863	11.8748
GOTERM_BP_FAT	GO:0033674~positive regulation of kinase activity	6	6	0.00910827	TNFRSF10B, DGKD, SPHK1, ERN1, BDKRB1, SDC4	76	231	13528	4.62338	0.999951	0.205995	13.5888
GOTERM_BP_FAT	GO:0044092~negative regulation of molecular function	7	7	0.010458	PTHLH, PSMB7, WWP2, HEXIM1, SPRY4, TRIB1, DUSP6	76	334	13528	3.73054	0.999989	0.228179	15.4486
GOTERM_BP_FAT	GO:0010558~negative regulation of macromolecule biosynthetic process	9	9	0.0106206	HMGB1, SBNO2, BMP2, HEXIM1, HBEGF, SIK1, PURB, FOXN3, NCOR2	76	547	13528	2.9287	0.999991	0.226792	15.6702
GOTERM_BP_FAT	GO:0051347~positive regulation of transferase activity	6	6	0.0106305	TNFRSF10B, DGKD, SPHK1, ERN1, BDKRB1, SDC4	76	240	13528	4.45	0.999991	0.222639	15.6835
GOTERM_BP_FAT	GO:0007566~embryo implantation	3	3	0.0119331	LIF, PTGS2, KLF9	76	30	13528	17.8	0.999998	0.241853	17.4382
GOTERM_BP_FAT	GO:0031327~negative regulation of cellular biosynthetic process	9	9	0.0122394	HMGB1, SBNO2, BMP2, HEXIM1, HBEGF, SIK1, PURB, FOXN3, NCOR2	76	561	13528	2.85561	0.999998	0.242788	17.8458
GOTERM_BP_FAT	GO:0006469~negative regulation of protein kinase activity	4	4	0.0124356	HEXIM1, SPRY4, TRIB1, DUSP6	76	87	13528	8.18391	0.999999	0.241817	18.1059
GOTERM_BP_FAT	GO:0048661~positive regulation of smooth muscle cell proliferation	3	3	0.0127107	PTGS2, VEGFA, HBEGF	76	31	13528	17.2258	0.999999	0.242198	18.4692
GOTERM_BP_FAT	GO:0030335~positive regulation of cell migration	4	4	0.0132194	VEGFA, SPHK1, HBEGF, BDKRB1	76	89	13528	8	0.999999	0.246368	19.1373
GOTERM_BP_FAT	GO:0016481~negative regulation of transcription	8	8	0.0134881	HMGB1, SBNO2, BMP2, HEXIM1, SIK1, PURB, FOXN3, NCOR2	76	459	13528	3.1024	1	0.246548	19.488
GOTERM_BP_FAT	GO:0033673~negative regulation of kinase activity	4	4	0.0136217	HEXIM1, SPRY4, TRIB1, DUSP6	76	90	13528	7.91111	1	0.244607	19.6618
GOTERM_BP_FAT	GO:0009890~negative regulation of biosynthetic process	9	9	0.0137666	HMGB1, SBNO2, BMP2, HEXIM1, HBEGF, SIK1, PURB, FOXN3, NCOR2	76	573	13528	2.79581	1	0.242909	19.85
GOTERM_BP_FAT	GO:0030334~regulation of cell migration	5	5	0.0143727	VEGFA, SPHK1, HBEGF, BDKRB1, TRIB1	76	169	13528	5.26627	1	0.248232	20.6326
GOTERM_BP_FAT	GO:0048534~hemopoietic or lymphoid organ development	6	6	0.0146201	NOTCH2, JMJD6, RELB, VEGFA, NFKB2, SOD2	76	260	13528	4.10769	1	0.248055	20.9501
GOTERM_BP_FAT	GO:0008285~negative regulation of cell proliferation	7	7	0.0148898	PTHLH, NOTCH2, BMP2, PTGS2, ETS1, SOD2, TRIB1	76	361	13528	3.45152	1	0.24821	21.2948
GOTERM_BP_FAT	GO:0051348~negative regulation of transferase activity	4	4	0.0161816	HEXIM1, SPRY4, TRIB1, DUSP6	76	96	13528	7.41667	1	0.262805	22.9261
GOTERM_BP_FAT	GO:0007205~activation of protein kinase C activity by G-protein coupled receptor protein signaling pathway	3	3	0.0169171	DGKD, SPHK1, BDKRB1	76	36	13528	14.8333	1	0.269098	23.8407
GOTERM_BP_FAT	GO:0040017~positive regulation of locomotion	4	4	0.0170909	VEGFA, SPHK1, HBEGF, BDKRB1	76	98	13528	7.26531	1	0.267612	24.0554
GOTERM_BP_FAT	GO:0032535~regulation of cellular component size	6	6	0.0171948	NOTCH2, DGKD, SPHK1, HBEGF, BDKRB1, SERTAD2	76	271	13528	3.94096	1	0.265244	24.1833
GOTERM_BP_FAT	GO:0048609~reproductive process in a multicellular organism	8	8	0.018117	LIF, PTHLH, BRD2, BMP2, PTGS2, RGS2, VEGFA, LFNG	76	487	13528	2.92402	1	0.273604	25.311
GOTERM_BP_FAT	GO:0032504~multicellular organism reproduction	8	8	0.018117	LIF, PTHLH, BRD2, BMP2, PTGS2, RGS2, VEGFA, LFNG	76	487	13528	2.92402	1	0.273604	25.311
GOTERM_BP_FAT	GO:0002520~immune system development	6	6	0.0184589	NOTCH2, JMJD6, RELB, VEGFA, NFKB2, SOD2	76	276	13528	3.86957	1	0.274271	25.725
GOTERM_BP_FAT	GO:0040007~growth	5	5	0.0187062	NOTCH2, BMP2, PTGS2, DGKD, FOXC2	76	183	13528	4.86339	1	0.273732	26.0231
GOTERM_BP_FAT	GO:0008015~blood circulation	5	5	0.0197294	PTGS2, VEGFA, FOXC2, BDKRB1, SOD2	76	186	13528	4.78495	1	0.282738	27.2448
GOTERM_BP_FAT	GO:0003013~circulatory system process	5	5	0.0197294	PTGS2, VEGFA, FOXC2, BDKRB1, SOD2	76	186	13528	4.78495	1	0.282738	27.2448
GOTERM_BP_FAT	GO:0040012~regulation of locomotion	5	5	0.0218784	VEGFA, SPHK1, HBEGF, BDKRB1, TRIB1	76	192	13528	4.63542	1	0.304639	29.7494
GOTERM_BP_FAT	GO:0048878~chemical homeostasis	8	8	0.0231158	MAFG, PTHLH, EGR2, LDLR, VEGFA, BDKRB1, PRKCB, SOD2	76	512	13528	2.78125	1	0.315032	31.1547
GOTERM_BP_FAT	GO:0045934~negative regulation of nucleobase, nucleoside, nucleotide and nucleic acid metabolic process	8	8	0.0231158	HMGB1, SBNO2, BMP2, HEXIM1, SIK1, PURB, FOXN3, NCOR2	76	512	13528	2.78125	1	0.315032	31.1547
GOTERM_BP_FAT	GO:0007565~female pregnancy	4	4	0.0231398	LIF, PTHLH, PTGS2, KLF9	76	110	13528	6.47273	1	0.31148	31.1817
GOTERM_BP_FAT	GO:0051172~negative regulation of nitrogen compound metabolic process	8	8	0.0246719	HMGB1, SBNO2, BMP2, HEXIM1, SIK1, PURB, FOXN3, NCOR2	76	519	13528	2.74374	1	0.324607	32.8845
GOTERM_BP_FAT	GO:0043085~positive regulation of catalytic activity	8	8	0.0249	PTHLH, PSMB7, TNFRSF10B, DGKD, SPHK1, ERN1, BDKRB1, SDC4	76	520	13528	2.73846	1	0.323265	33.1346
GOTERM_BP_FAT	GO:0032147~activation of protein kinase activity	4	4	0.0253828	TNFRSF10B, DGKD, SPHK1, BDKRB1	76	114	13528	6.24561	1	0.324659	33.6611
KEGG_PATHWAY	hsa05200:Pathways in cancer	7	7	0.0258821	BMP2, PTGS2, ETS1, VEGFA, FOXO1, NFKB2, PRKCB	37	328	5085	2.93301	0.813303	0.567916	23.3867
GOTERM_BP_FAT	GO:0001503~ossification	4	4	0.0259612	PTHLH, BMP2, PTGS2, FOXC2	76	115	13528	6.1913	1	0.327009	34.2868
GOTERM_BP_FAT	GO:0002274~myeloid leukocyte activation	3	3	0.0268236	SBNO2, JMJD6, RELB	76	46	13528	11.6087	1	0.33219	35.2093
GOTERM_BP_FAT	GO:0007049~cell cycle	10	10	0.0272109	NOTCH2, PSMB7, RGS2, ERN1, SENP5, SIK1, LOC728533, LFNG, FOXN3, NFATC1	76	776	13528	2.29381	1	0.332441	35.6197
GOTERM_BP_FAT	GO:0060348~bone development	4	4	0.0308431	PTHLH, BMP2, PTGS2, FOXC2	76	123	13528	5.78862	1	0.364158	39.3514
GOTERM_BP_FAT	GO:0014031~mesenchymal cell development	3	3	0.0324643	BMP2, FOXC2, NFATC1	76	51	13528	10.4706	1	0.375451	40.9506
GOTERM_BP_FAT	GO:0048762~mesenchymal cell differentiation	3	3	0.0324643	BMP2, FOXC2, NFATC1	76	51	13528	10.4706	1	0.375451	40.9506
GOTERM_BP_FAT	GO:0060485~mesenchyme development	3	3	0.0336438	BMP2, FOXC2, NFATC1	76	52	13528	10.2692	1	0.38232	42.0893
GOTERM_BP_FAT	GO:0035295~tube development	5	5	0.0337656	PTHLH, BMP2, JMJD6, VEGFA, FOXC2	76	220	13528	4.04545	1	0.379581	42.2057
GOTERM_BP_FAT	GO:0007169~transmembrane receptor protein tyrosine kinase signaling pathway	5	5	0.0357189	DGKD, VEGFA, FOXC2, HBEGF, FOXO1	76	224	13528	3.97321	1	0.392914	44.0427
GOTERM_BP_FAT	GO:0010647~positive regulation of cell communication	6	6	0.0357413	LIF, NOTCH2, BMP2, TNFRSF10B, PTGS2, VEGFA	76	329	13528	3.2462	1	0.389307	44.0634
KEGG_PATHWAY	hsa04010:MAPK signaling pathway	6	6	0.0381737	DUSP5, RELB, NFKB2, MAPKAPK2, PRKCB, DUSP6	37	267	5085	3.08837	0.91717	0.564092	32.6592
GOTERM_BP_FAT	GO:0006366~transcription from RNA polymerase II promoter	5	5	0.040885	TSC22D1, CEBPB, ETS1, KLF13, NFATC1	76	234	13528	3.80342	1	0.42802	48.6408
GOTERM_BP_FAT	GO:0003018~vascular process in circulatory system	3	3	0.0410623	VEGFA, FOXC2, SOD2	76	58	13528	9.2069	1	0.425516	48.7921
GOTERM_BP_FAT	GO:0030097~hemopoiesis	5	5	0.0419668	NOTCH2, JMJD6, RELB, VEGFA, SOD2	76	236	13528	3.77119	1	0.428751	49.5577
GOTERM_BP_FAT	GO:0007242~intracellular signaling cascade	13	13	0.0427626	KLF9, SPSB1, SPHK1, MAPKAPK2, FOXN3, PRKCB, TRIB1, PTHLH, TNFRSF10B, DGKD, SIK1, DUSP6, NFATC1	76	1256	13528	1.84236	1	0.431064	50.2224
KEGG_PATHWAY	hsa04330:Notch signaling pathway	3	3	0.0431692	NOTCH2, LFNG, NCOR2	37	47	5085	8.77228	0.940646	0.506414	36.129
GOTERM_BP_FAT	GO:0044093~positive regulation of molecular function	8	8	0.0433485	PTHLH, PSMB7, TNFRSF10B, DGKD, SPHK1, ERN1, BDKRB1, SDC4	76	586	13528	2.43003	1	0.431731	50.7065
GOTERM_BP_FAT	GO:0001890~placenta development	3	3	0.0436601	LIF, CEBPB, PTGS2	76	60	13528	8.9	1	0.430329	50.9622
GOTERM_BP_FAT	GO:0010033~response to organic substance	9	9	0.0456546	EGR2, PTGS2, LDLR, DGKD, ERN1, FOXC2, FOXO1, BDKRB1, TRIB1	76	721	13528	2.22191	1	0.441355	52.5694
GOTERM_BP_FAT	GO:0048754~branching morphogenesis of a tube	3	3	0.0504127	BMP2, VEGFA, FOXC2	76	65	13528	8.21538	1	0.471225	56.2065
GOTERM_BP_FAT	GO:0042698~ovulation cycle	3	3	0.0532128	BMP2, VEGFA, LFNG	76	67	13528	7.97015	1	0.486241	58.2229
GOTERM_BP_FAT	GO:0048875~chemical homeostasis within a tissue	2	2	0.0540952	PTHLH, VEGFA	76	10	13528	35.6	1	0.488206	58.8401
GOTERM_BP_FAT	GO:0042088~T-helper 1 type immune response	2	2	0.0540952	RELB, VEGFA	76	10	13528	35.6	1	0.488206	58.8401
GOTERM_BP_FAT	GO:0043129~surfactant homeostasis	2	2	0.0540952	PTHLH, VEGFA	76	10	13528	35.6	1	0.488206	58.8401
GOTERM_BP_FAT	GO:0016071~mRNA metabolic process	6	6	0.0543279	JMJD6, DCP1A, VEGFA, ERN1, MAPKAPK2, LOC100131261	76	370	13528	2.88649	1	0.485933	59.0014
GOTERM_BP_FAT	GO:0042592~homeostatic process	9	9	0.0555709	MAFG, PTHLH, EGR2, LDLR, JMJD6, VEGFA, BDKRB1, PRKCB, SOD2	76	751	13528	2.13316	1	0.490164	59.8532
GOTERM_BP_FAT	GO:0045637~regulation of myeloid cell differentiation	3	3	0.0575143	LIF, ETS1, PURB	76	70	13528	7.62857	1	0.498641	61.1518
GOTERM_BP_FAT	GO:0006937~regulation of muscle contraction	3	3	0.0604473	PTGS2, SPHK1, SDC4	76	72	13528	7.41667	1	0.512776	63.0372
GOTERM_BP_FAT	GO:0007389~pattern specification process	5	5	0.0608018	NOTCH2, EGR2, VEGFA, FOXC2, LFNG	76	267	13528	3.33333	1	0.511184	63.2592
GOTERM_BP_FAT	GO:0001763~morphogenesis of a branching structure	3	3	0.0634309	BMP2, VEGFA, FOXC2	76	74	13528	7.21622	1	0.522869	64.8669
GOTERM_BP_FAT	GO:0043086~negative regulation of catalytic activity	5	5	0.0676974	PSMB7, HEXIM1, SPRY4, TRIB1, DUSP6	76	277	13528	3.213	1	0.543132	67.3364
GOTERM_BP_FAT	GO:0002250~adaptive immune response	3	3	0.0679979	RELB, VEGFA, NFKB2	76	77	13528	6.93506	1	0.541105	67.504
GOTERM_BP_FAT	GO:0032496~response to lipopolysaccharide	3	3	0.0679979	PTGS2, BDKRB1, TRIB1	76	77	13528	6.93506	1	0.541105	67.504
GOTERM_BP_FAT	GO:0002460~adaptive immune response based on somatic recombination of immune receptors built from immunoglobulin superfamily domains	3	3	0.0679979	RELB, VEGFA, NFKB2	76	77	13528	6.93506	1	0.541105	67.504
GOTERM_BP_FAT	GO:0046697~decidualization	2	2	0.0697533	LIF, PTGS2	76	13	13528	27.3846	1	0.54693	68.4673
GOTERM_BP_FAT	GO:0045786~negative regulation of cell cycle	3	3	0.074251	BMP2, ETS1, HEXIM1	76	81	13528	6.59259	1	0.566702	70.8148
GOTERM_BP_FAT	GO:0001775~cell activation	5	5	0.0749842	SBNO2, ELF4, JMJD6, RELB, NFKB2	76	287	13528	3.10105	1	0.566798	71.1816
GOTERM_BP_FAT	GO:0006468~protein amino acid phosphorylation	8	8	0.0759298	BMP2, PTPRE, ERN1, PIM3, MAPKAPK2, SIK1, PRKCB, TRIB1	76	667	13528	2.13493	1	0.567953	71.6483
GOTERM_BP_FAT	GO:0006351~transcription, DNA-dependent	5	5	0.0787719	TSC22D1, CEBPB, ETS1, KLF13, NFATC1	76	292	13528	3.04795	1	0.578313	73.0086
GOTERM_BP_FAT	GO:0008284~positive regulation of cell proliferation	6	6	0.0795404	LIF, PTHLH, PTGS2, VEGFA, SPHK1, HBEGF	76	414	13528	2.57971	1	0.57848	73.3658
GOTERM_BP_FAT	GO:0001893~maternal placenta development	2	2	0.0800496	LIF, PTGS2	76	15	13528	23.7333	1	0.577418	73.6
GOTERM_BP_FAT	GO:0048255~mRNA stabilization	2	2	0.0800496	VEGFA, MAPKAPK2	76	15	13528	23.7333	1	0.577418	73.6
GOTERM_BP_FAT	GO:0002687~positive regulation of leukocyte migration	2	2	0.0800496	VEGFA, BDKRB1	76	15	13528	23.7333	1	0.577418	73.6
GOTERM_BP_FAT	GO:0042116~macrophage activation	2	2	0.0800496	SBNO2, JMJD6	76	15	13528	23.7333	1	0.577418	73.6
GOTERM_BP_FAT	GO:0043489~RNA stabilization	2	2	0.0800496	VEGFA, MAPKAPK2	76	15	13528	23.7333	1	0.577418	73.6
GOTERM_BP_FAT	GO:0009967~positive regulation of signal transduction	5	5	0.0810902	LIF, NOTCH2, BMP2, TNFRSF10B, VEGFA	76	295	13528	3.01695	1	0.578873	74.0727
GOTERM_BP_FAT	GO:0032774~RNA biosynthetic process	5	5	0.0818705	TSC22D1, CEBPB, ETS1, KLF13, NFATC1	76	296	13528	3.00676	1	0.579094	74.4219
GOTERM_BP_FAT	GO:0002237~response to molecule of bacterial origin	3	3	0.0823152	PTGS2, BDKRB1, TRIB1	76	86	13528	6.2093	1	0.577765	74.6189
GOTERM_BP_FAT	GO:0007166~cell surface receptor linked signal transduction	16	16	0.0829627	BMP2, PTPRE, SPHK1, FOXO1, BDKRB1, GPRC5A, PTHLH, LIF, NOTCH2, TNFRSF10B, DGKD, JMJD6, VEGFA, HBEGF, FOXC2, GDF15	76	1856	13528	1.53448	1	0.577389	74.9032
GOTERM_BP_FAT	GO:0006796~phosphate metabolic process	10	10	0.0884218	DUSP5, BMP2, PTPRE, ERN1, PIM3, MAPKAPK2, SIK1, PRKCB, TRIB1, DUSP6	76	973	13528	1.82939	1	0.598406	77.1847
GOTERM_BP_FAT	GO:0006793~phosphorus metabolic process	10	10	0.0884218	DUSP5, BMP2, PTPRE, ERN1, PIM3, MAPKAPK2, SIK1, PRKCB, TRIB1, DUSP6	76	973	13528	1.82939	1	0.598406	77.1847
GOTERM_BP_FAT	GO:0043065~positive regulation of apoptosis	6	6	0.0900453	NOTCH2, CEBPB, TNFRSF10B, PTGS2, ETS1, ERN1	76	430	13528	2.48372	1	0.602079	77.8247
GOTERM_BP_FAT	GO:0043068~positive regulation of programmed cell death	6	6	0.0920926	NOTCH2, CEBPB, TNFRSF10B, PTGS2, ETS1, ERN1	76	433	13528	2.46651	1	0.607443	78.6078
GOTERM_BP_FAT	GO:0044057~regulation of system process	5	5	0.0923532	EGR2, PTGS2, SPHK1, HBEGF, SDC4	76	309	13528	2.88026	1	0.60527	78.7056
GOTERM_BP_FAT	GO:0001558~regulation of cell growth	4	4	0.0928694	SPHK1, HBEGF, BDKRB1, SERTAD2	76	194	13528	3.6701	1	0.604185	78.8981
GOTERM_BP_FAT	GO:0010942~positive regulation of cell death	6	6	0.0934709	NOTCH2, CEBPB, TNFRSF10B, PTGS2, ETS1, ERN1	76	435	13528	2.45517	1	0.603469	79.1203
GOTERM_BP_FAT	GO:0030099~myeloid cell differentiation	3	3	0.094031	JMJD6, RELB, VEGFA	76	93	13528	5.74194	1	0.602597	79.3253
GOTERM_BP_FAT	GO:0045987~positive regulation of smooth muscle contraction	2	2	0.0952836	PTGS2, SPHK1	76	18	13528	19.7778	1	0.604552	79.7769
GOTERM_BP_FAT	GO:0046631~alpha-beta T cell activation	2	2	0.0952836	ELF4, RELB	76	18	13528	19.7778	1	0.604552	79.7769
GOTERM_BP_FAT	GO:0001837~epithelial to mesenchymal transition	2	2	0.0952836	BMP2, NFATC1	76	18	13528	19.7778	1	0.604552	79.7769
GOTERM_BP_FAT	GO:0030182~neuron differentiation	6	6	0.0955584	LIF, CEBPB, EGR2, VEGFA, SOD2, SLIT3	76	438	13528	2.43836	1	0.602541	79.8747
GOTERM_BP_FAT	GO:0001822~kidney development	3	3	0.0991925	BMP2, JMJD6, FOXC2	76	96	13528	5.5625	1	0.613872	81.1274

## Sheet: GO BP Analysis PS Cluster 2
Category	Term	Count	%	PValue	Genes	List Total	Pop Hits	Pop Total	Fold Enrichment	Bonferroni	Benjamini	FDR
GOTERM_BP_FAT	GO:0045449~regulation of transcription	14	30.4348	0.000633937	TXNIP, ZNF84, RCOR2, PPM1A, NFYA, ZNF514, ZNF512, MEN1, LHX2, ZNF239, ZNF471, ZNF599, THAP11, RNF14	28	2601	13528	2.60054	0.185211	0.185211	0.853279
GOTERM_BP_FAT	GO:0006350~transcription	12	26.087	0.00143574	TXNIP, ZNF84, RCOR2, LHX2, ZNF239, ZNF471, ZNF599, NFYA, ZNF514, THAP11, ZNF512, RNF14	28	2101	13528	2.7595	0.371285	0.207085	1.92285
GOTERM_BP_FAT	GO:0007498~mesoderm development	3	6.52174	0.00948442	NUP133, OSR1, LHX2	28	74	13528	19.5869	0.953953	0.641573	12.0832
GOTERM_BP_FAT	GO:0006355~regulation of transcription, DNA-dependent	9	19.5652	0.0190457	MEN1, ZNF84, LHX2, PPM1A, ZNF471, ZNF599, NFYA, ZNF514, RNF14	28	1773	13528	2.4525	0.997993	0.78834	22.8838
GOTERM_BP_FAT	GO:0051252~regulation of RNA metabolic process	9	19.5652	0.0215703	MEN1, ZNF84, LHX2, PPM1A, ZNF471, ZNF599, NFYA, ZNF514, RNF14	28	1813	13528	2.39839	0.999127	0.755536	25.5229
GOTERM_BP_FAT	GO:0045893~positive regulation of transcription, DNA-dependent	4	8.69565	0.0681718	MEN1, PPM1A, NFYA, RNF14	28	477	13528	4.05151	1	0.977652	61.4858
GOTERM_BP_FAT	GO:0051254~positive regulation of RNA metabolic process	4	8.69565	0.0695407	MEN1, PPM1A, NFYA, RNF14	28	481	13528	4.01782	1	0.964058	62.2434
GOTERM_BP_FAT	GO:0048285~organelle fission	3	6.52174	0.0759494	PEX11B, DSN1, WEE1	28	229	13528	6.32938	1	0.958794	65.6101

## Sheet: GO BP Analysis PS Cluster 3
Category	Term	Count	%	PValue	Genes	List Total	Pop Hits	Pop Total	Fold Enrichment	Bonferroni	Benjamini	FDR
GOTERM_BP_FAT	GO:0045449~regulation of transcription	15	26.3158	0.00841231	DPF2, ZBTB22, EID2B, ZNF451, ZNF25, BANP, ZKSCAN1, ZNF514, UBN1, NR2C1, PIAS4, PRMT6, BAZ2B, TIGD7, IRAK1BP1	39	2601	13528	2.00041	0.908439	0.908439	10.5853
GOTERM_BP_FAT	GO:0006350~transcription	13	22.807	0.0100746	DPF2, ZBTB22, EID2B, ZNF451, ZNF25, BANP, ZKSCAN1, ZNF514, NR2C1, PIAS4, PRMT6, BAZ2B, IRAK1BP1	39	2101	13528	2.14628	0.943049	0.761356	12.5502
KEGG_PATHWAY	hsa04120:Ubiquitin mediated proteolysis	3	5.26316	0.013847	PIAS4, UBR5, CDC23	8	137	5085	13.9188	0.142197	0.142197	8.31966
GOTERM_BP_FAT	GO:0006974~response to DNA damage stimulus	4	7.01754	0.0864344	MRPS26, REV1, UBR5, PRMT6	39	373	13528	3.7198	1	0.999802	69.7981

## Sheet: GO BP Analysis PS Cluster 4
Category	Term	Count	%	PValue	Genes	List Total	Pop Hits	Pop Total	Fold Enrichment	Bonferroni	Benjamini	FDR
GOTERM_BP_FAT	GO:0019941~modification-dependent protein catabolic process	4	11.4286	0.0875937	STAMBPL1, CAND1, RNF34, PSMD7	26	574	13528	3.62584	1	1	71.2387
GOTERM_BP_FAT	GO:0043632~modification-dependent macromolecule catabolic process	4	11.4286	0.0875937	STAMBPL1, CAND1, RNF34, PSMD7	26	574	13528	3.62584	1	1	71.2387
GOTERM_BP_FAT	GO:0051603~proteolysis involved in cellular protein catabolic process	4	11.4286	0.0970027	STAMBPL1, CAND1, RNF34, PSMD7	26	600	13528	3.46872	1	1	75.0189
GOTERM_BP_FAT	GO:0044257~cellular protein catabolic process	4	11.4286	0.098115	STAMBPL1, CAND1, RNF34, PSMD7	26	603	13528	3.45146	1	0.999991	75.4339

## Sheet: GO BP Analysis PS Cluster 5
Category	Term	Count	%	PValue	Genes	List Total	Pop Hits	Pop Total	Fold Enrichment	Bonferroni	Benjamini	FDR
GOTERM_BP_FAT	GO:0006350~transcription	18	36	2.74682e-05	ERF, EGR3, ELL, NR4A2, C14ORF43, ZNF16, MEF2D, CRY2, NAB2, MNT, SERTAD3, BCL3, PER1, RARA, VGLL4, CHD6, NFIL3, SERTAD1	40	2101	13528	2.89748	0.0163461	0.0163461	0.0405608
GOTERM_BP_FAT	GO:0045449~regulation of transcription	20	40	3.01477e-05	ERF, EGR3, ELL, NR4A2, ZNF16, C14ORF43, DLX3, MEF2D, CRY2, ID1, NAB2, MNT, SERTAD3, BCL3, PER1, RARA, VGLL4, CHD6, NFIL3, SERTAD1	40	2601	13528	2.60054	0.0179263	0.00900367	0.0445167
GOTERM_BP_FAT	GO:0032680~regulation of tumor necrosis factor production	3	6	0.00357218	NOD1, BCL3, RARA	40	31	13528	32.729	0.883183	0.511157	5.14804
GOTERM_BP_FAT	GO:0048511~rhythmic process	4	8	0.00589824	EGR3, CRY2, PER1, NFIL3	40	128	13528	10.5687	0.971259	0.588257	8.36625
GOTERM_BP_FAT	GO:0007623~circadian rhythm	3	6	0.00773758	EGR3, CRY2, PER1	40	46	13528	22.0565	0.990539	0.606282	10.8387
GOTERM_BP_FAT	GO:0032355~response to estradiol stimulus	3	6	0.0105442	DUSP1, RARA, PTEN	40	54	13528	18.7889	0.998271	0.653552	14.4918
GOTERM_BP_FAT	GO:0009991~response to extracellular stimulus	4	8	0.0252314	DUSP1, NR4A2, RARA, PTEN	40	220	13528	6.14909	1	0.888133	31.438
GOTERM_BP_FAT	GO:0006355~regulation of transcription, DNA-dependent	11	22	0.0256513	DLX3, ERF, MEF2D, ID1, NR4A2, MNT, BCL3, PER1, RARA, CHD6, NFIL3	40	1773	13528	2.09825	1	0.857577	31.8729
GOTERM_BP_FAT	GO:0001819~positive regulation of cytokine production	3	6	0.0276562	NOD1, BCL3, RARA	40	90	13528	11.2733	1	0.845834	33.9142
GOTERM_BP_FAT	GO:0051252~regulation of RNA metabolic process	11	22	0.0294794	DLX3, ERF, MEF2D, ID1, NR4A2, MNT, BCL3, PER1, RARA, CHD6, NFIL3	40	1813	13528	2.05196	1	0.833932	35.7208
GOTERM_BP_FAT	GO:0001958~endochondral ossification	2	4	0.0340652	MEF2D, NAB2	40	12	13528	56.3667	1	0.849002	40.0637
GOTERM_BP_FAT	GO:0043627~response to estrogen stimulus	3	6	0.0367025	DUSP1, RARA, PTEN	40	105	13528	9.66286	1	0.845822	42.4356
KEGG_PATHWAY	hsa04710:Circadian rhythm	2	4	0.0377204	CRY2, PER1	16	13	5085	48.8942	0.645893	0.645893	27.28
GOTERM_BP_FAT	GO:0060350~endochondral bone morphogenesis	2	4	0.045167	MEF2D, NAB2	40	16	13528	42.275	1	0.88154	49.4707
GOTERM_BP_FAT	GO:0060349~bone morphogenesis	2	4	0.0561444	MEF2D, NAB2	40	20	13528	33.82	1	0.915953	57.4035
GOTERM_BP_FAT	GO:0007584~response to nutrient	3	6	0.0614432	DUSP1, RARA, PTEN	40	140	13528	7.24714	1	0.920855	60.8021
GOTERM_BP_FAT	GO:0043542~endothelial cell migration	2	4	0.0615869	ID1, PTEN	40	22	13528	30.7455	1	0.90779	60.8906
GOTERM_BP_FAT	GO:0051726~regulation of cell cycle	4	8	0.0695207	SFRS5, MNT, PTEN, SERTAD1	40	331	13528	4.08701	1	0.92138	65.4998
GOTERM_BP_FAT	GO:0042981~regulation of apoptosis	6	12	0.0793974	NOD1, DUSP1, NR4A2, MNT, BCL3, PTEN	40	804	13528	2.52388	1	0.936554	70.5304
GOTERM_BP_FAT	GO:0043067~regulation of programmed cell death	6	12	0.0820651	NOD1, DUSP1, NR4A2, MNT, BCL3, PTEN	40	812	13528	2.49901	1	0.933067	71.7668
GOTERM_BP_FAT	GO:0032649~regulation of interferon-gamma production	2	4	0.0830527	BCL3, RARA	40	30	13528	22.5467	1	0.925812	72.2122
GOTERM_BP_FAT	GO:0010941~regulation of cell death	6	12	0.0830781	NOD1, DUSP1, NR4A2, MNT, BCL3, PTEN	40	815	13528	2.48982	1	0.916096	72.2235
GOTERM_BP_FAT	GO:0032526~response to retinoic acid	2	4	0.0909784	DUSP1, RARA	40	33	13528	20.497	1	0.925834	75.556
GOTERM_BP_FAT	GO:0006974~response to DNA damage stimulus	4	8	0.0918138	RAD21, CRY2, UBR5, BCL3	40	373	13528	3.62681	1	0.918921	75.8857
GOTERM_BP_FAT	GO:0001817~regulation of cytokine production	3	6	0.0956588	NOD1, BCL3, RARA	40	181	13528	5.60552	1	0.919033	77.3504
GOTERM_BP_FAT	GO:0007422~peripheral nervous system development	2	4	0.0988373	EGR3, NAB2	40	36	13528	18.7889	1	0.917723	78.4981

## Sheet: GO BP Analysis PS Cluster 6
Category	Term	Count	%	PValue	Genes	List Total	Pop Hits	Pop Total	Fold Enrichment	Bonferroni	Benjamini	FDR
KEGG_PATHWAY	hsa04621:NOD-like receptor signaling pathway	8	11.7647	5.92357e-08	IL6, IL8, NFKBIB, CXCL2, NFKBIA, IL1B, TNFAIP3, BIRC3	32	62	5085	20.504	3.79108e-06	3.79108e-06	6.01777e-05
GOTERM_BP_FAT	GO:0006916~anti-apoptosis	8	11.7647	1.65549e-05	CSF2, IER3, MCL1, HIPK3, NFKBIA, IL1B, TNFAIP3, BIRC3	55	206	13528	9.55199	0.0153435	0.0153435	0.0259255
KEGG_PATHWAY	hsa04660:T cell receptor signaling pathway	7	10.2941	3.81677e-05	CSF2, CBLB, NFKBIE, NFKBIB, NFKBIA, PIK3R1, NFATC1	32	108	5085	10.2995	0.0024398	0.00122065	0.0387679
GOTERM_BP_FAT	GO:0043066~negative regulation of apoptosis	9	13.2353	7.38796e-05	CSF2, IER3, IL6, MCL1, HIPK3, NFKBIA, IL1B, TNFAIP3, BIRC3	55	354	13528	6.25331	0.066679	0.0339146	0.115649
GOTERM_BP_FAT	GO:0043069~negative regulation of programmed cell death	9	13.2353	8.14905e-05	CSF2, IER3, IL6, MCL1, HIPK3, NFKBIA, IL1B, TNFAIP3, BIRC3	55	359	13528	6.16622	0.0732906	0.0250526	0.127556
GOTERM_BP_FAT	GO:0060548~negative regulation of cell death	9	13.2353	8.30884e-05	CSF2, IER3, IL6, MCL1, HIPK3, NFKBIA, IL1B, TNFAIP3, BIRC3	55	360	13528	6.14909	0.0746727	0.0192149	0.130055
KEGG_PATHWAY	hsa05200:Pathways in cancer	10	14.7059	9.82342e-05	TRAF1, CBLB, IL6, PTGS2, CDKN2B, IL8, NKX3-1, NFKBIA, BIRC3, PIK3R1	32	328	5085	4.8447	0.00626757	0.00209357	0.0997515
GOTERM_BP_FAT	GO:0006915~apoptosis	11	16.1765	0.000114905	TRAF1, RNF144B, IER3, IL6, MCL1, HIPK3, NFKBIA, IL1B, ZC3H12A, TNFAIP3, BIRC3	55	602	13528	4.49435	0.101768	0.0212367	0.179815
GOTERM_BP_FAT	GO:0070201~regulation of establishment of protein localization	6	8.82353	0.000117394	IL6, NFKBIE, NFKBIB, NFKBIA, IL1B, PIK3R1	55	121	13528	12.1965	0.103854	0.0181094	0.183706
GOTERM_BP_FAT	GO:0012501~programmed cell death	11	16.1765	0.000129842	TRAF1, RNF144B, IER3, IL6, MCL1, HIPK3, NFKBIA, IL1B, ZC3H12A, TNFAIP3, BIRC3	55	611	13528	4.42815	0.114214	0.0171765	0.203168
KEGG_PATHWAY	hsa05222:Small cell lung cancer	6	8.82353	0.000132276	TRAF1, PTGS2, CDKN2B, NFKBIA, BIRC3, PIK3R1	32	84	5085	11.3504	0.00843048	0.00211432	0.134298
GOTERM_BP_FAT	GO:0001775~cell activation	8	11.7647	0.000135602	VCAM1, CSF2, CBLB, IL6, IL8, ULBP1, IRF1, PIK3R1	55	287	13528	6.85613	0.118968	0.0157079	0.212171
GOTERM_BP_FAT	GO:0032880~regulation of protein localization	6	8.82353	0.000217466	IL6, NFKBIE, NFKBIB, NFKBIA, IL1B, PIK3R1	55	138	13528	10.6941	0.183832	0.0223178	0.340057
GOTERM_BP_FAT	GO:0042127~regulation of cell proliferation	12	17.6471	0.000230581	VCAM1, S1PR3, CSF2, CBLB, IL6, PTGS2, CDKN2B, IL8, JARID2, NKX3-1, NFKBIA, IL1B	55	787	13528	3.7504	0.193771	0.0213085	0.360531
KEGG_PATHWAY	hsa04620:Toll-like receptor signaling pathway	6	8.82353	0.000315518	IFNAR2, IL6, IL8, NFKBIA, IL1B, PIK3R1	32	101	5085	9.43998	0.0199938	0.00403113	0.320073
GOTERM_BP_FAT	GO:0045321~leukocyte activation	7	10.2941	0.000387887	VCAM1, CSF2, CBLB, IL8, ULBP1, IRF1, PIK3R1	55	242	13528	7.11465	0.303966	0.0324048	0.605791
GOTERM_BP_FAT	GO:0008219~cell death	11	16.1765	0.000481542	TRAF1, RNF144B, IER3, IL6, MCL1, HIPK3, NFKBIA, IL1B, ZC3H12A, TNFAIP3, BIRC3	55	719	13528	3.763	0.362288	0.036795	0.751543
GOTERM_BP_FAT	GO:0016265~death	11	16.1765	0.000508523	TRAF1, RNF144B, IER3, IL6, MCL1, HIPK3, NFKBIA, IL1B, ZC3H12A, TNFAIP3, BIRC3	55	724	13528	3.73702	0.378166	0.035885	0.793496
GOTERM_BP_FAT	GO:0008285~negative regulation of cell proliferation	8	11.7647	0.000547013	CBLB, IL6, PTGS2, CDKN2B, IL8, JARID2, NKX3-1, IL1B	55	361	13528	5.45072	0.400134	0.0358453	0.853314
KEGG_PATHWAY	hsa04060:Cytokine-cytokine receptor interaction	8	11.7647	0.000804689	CSF2, IFNAR2, IL6, IL8, CCL20, CXCL2, IL1B, IFNGR2	32	262	5085	4.8521	0.0502161	0.00855004	0.81448
GOTERM_BP_FAT	GO:0042994~cytoplasmic sequestering of transcription factor	3	4.41176	0.000840577	NFKBIE, NFKBIB, NFKBIA	55	11	13528	67.081	0.544076	0.0510147	1.30844
GOTERM_BP_FAT	GO:0009617~response to bacterium	6	8.82353	0.00100699	IL6, PTGS2, CCL20, HIST2H2BE, NFKBIA, IL1B	55	193	13528	7.64654	0.609765	0.0571168	1.56558
KEGG_PATHWAY	hsa04662:B cell receptor signaling pathway	5	7.35294	0.00101591	NFKBIE, NFKBIB, NFKBIA, PIK3R1, NFATC1	32	75	5085	10.5938	0.0629805	0.00924999	1.02728
GOTERM_BP_FAT	GO:0051223~regulation of protein transport	5	7.35294	0.0010935	IL6, NFKBIE, NFKBIB, NFKBIA, IL1B	55	114	13528	10.7879	0.640085	0.05834	1.699
KEGG_PATHWAY	hsa04650:Natural killer cell mediated cytotoxicity	6	8.82353	0.00111598	CSF2, IFNAR2, ULBP1, IFNGR2, PIK3R1, NFATC1	32	133	5085	7.1687	0.0689686	0.00889301	1.12795
GOTERM_BP_FAT	GO:0042981~regulation of apoptosis	11	16.1765	0.00114369	TRAF1, CSF2, IER3, IL6, PTGS2, MCL1, HIPK3, NFKBIA, IL1B, TNFAIP3, BIRC3	55	804	13528	3.36517	0.656585	0.0576502	1.77633
GOTERM_BP_FAT	GO:0033157~regulation of intracellular protein transport	4	5.88235	0.00122312	NFKBIE, NFKBIB, NFKBIA, IL1B	55	53	13528	18.5633	0.681168	0.0583887	1.89859
GOTERM_BP_FAT	GO:0043067~regulation of programmed cell death	11	16.1765	0.00123295	TRAF1, CSF2, IER3, IL6, PTGS2, MCL1, HIPK3, NFKBIA, IL1B, TNFAIP3, BIRC3	55	812	13528	3.33202	0.684087	0.0559862	1.91372
GOTERM_BP_FAT	GO:0010941~regulation of cell death	11	16.1765	0.00126787	TRAF1, CSF2, IER3, IL6, PTGS2, MCL1, HIPK3, NFKBIA, IL1B, TNFAIP3, BIRC3	55	815	13528	3.31975	0.694237	0.0548635	1.96741
GOTERM_BP_FAT	GO:0042992~negative regulation of transcription factor import into nucleus	3	4.41176	0.00138013	NFKBIE, NFKBIB, NFKBIA	55	14	13528	52.7065	0.724712	0.0569476	2.13986
GOTERM_BP_FAT	GO:0051220~cytoplasmic sequestering of protein	3	4.41176	0.00138013	NFKBIE, NFKBIB, NFKBIA	55	14	13528	52.7065	0.724712	0.0569476	2.13986
GOTERM_BP_FAT	GO:0050900~leukocyte migration	4	5.88235	0.00151063	VCAM1, IL6, IL8, IL1B	55	57	13528	17.2606	0.756344	0.0595447	2.33996
GOTERM_BP_FAT	GO:0046822~regulation of nucleocytoplasmic transport	4	5.88235	0.00158856	NFKBIE, NFKBIB, NFKBIA, IL1B	55	58	13528	16.963	0.773473	0.0599954	2.45926
GOTERM_BP_FAT	GO:0006954~inflammatory response	7	10.2941	0.00179652	S1PR3, NFKBIZ, IL6, IL8, CCL20, CXCL2, IL1B	55	325	13528	5.29768	0.813524	0.0649714	2.77698
GOTERM_BP_FAT	GO:0042308~negative regulation of protein import into nucleus	3	4.41176	0.00181067	NFKBIE, NFKBIB, NFKBIA	55	16	13528	46.1182	0.815978	0.0630299	2.79857
GOTERM_BP_FAT	GO:0042129~regulation of T cell proliferation	4	5.88235	0.00192532	VCAM1, CBLB, IL6, IL1B	55	62	13528	15.8686	0.834698	0.0644924	2.97328
GOTERM_BP_FAT	GO:0010033~response to organic substance	10	14.7059	0.00202786	IL6, HSPA2, PTGS2, CDKN2B, MCL1, NFKBIA, IL1B, HSPB3, MMP3, PIK3R1	55	721	13528	3.41142	0.849824	0.0654708	3.12929
GOTERM_BP_FAT	GO:0051051~negative regulation of transport	5	7.35294	0.00203876	PTGS2, NFKBIE, NFKBIB, NFKBIA, IL1B	55	135	13528	9.10976	0.851348	0.0636157	3.14586
GOTERM_BP_FAT	GO:0051235~maintenance of location	4	5.88235	0.00210912	NFKBIE, NFKBIB, NFKBIA, IL1B	55	64	13528	15.3727	0.860822	0.0636195	3.25276
KEGG_PATHWAY	hsa04630:Jak-STAT signaling pathway	6	8.82353	0.00220676	CSF2, IFNAR2, CBLB, IL6, IFNGR2, PIK3R1	32	155	5085	6.15121	0.131848	0.0155871	2.21934
GOTERM_BP_FAT	GO:0046823~negative regulation of nucleocytoplasmic transport	3	4.41176	0.00229683	NFKBIE, NFKBIB, NFKBIA	55	18	13528	40.9939	0.883249	0.0669355	3.5374
GOTERM_BP_FAT	GO:0051247~positive regulation of protein metabolic process	6	8.82353	0.00277165	CSF2, CBLB, IL6, NFKBIA, IL1B, SAMD4A	55	243	13528	6.07318	0.925154	0.0778154	4.25391
GOTERM_BP_FAT	GO:0032386~regulation of intracellular transport	4	5.88235	0.00283701	NFKBIE, NFKBIB, NFKBIA, IL1B	55	71	13528	13.8571	0.929598	0.077262	4.35214
GOTERM_BP_FAT	GO:0032387~negative regulation of intracellular transport	3	4.41176	0.00343252	NFKBIE, NFKBIB, NFKBIA	55	22	13528	33.5405	0.959703	0.0901318	5.24288
GOTERM_BP_FAT	GO:0006935~chemotaxis	5	7.35294	0.00376478	IL6, IL8, CCL20, CXCL2, IL1B	55	160	13528	7.68636	0.970487	0.0957554	5.73648
GOTERM_BP_FAT	GO:0042330~taxis	5	7.35294	0.00376478	IL6, IL8, CCL20, CXCL2, IL1B	55	160	13528	7.68636	0.970487	0.0957554	5.73648
GOTERM_BP_FAT	GO:0034097~response to cytokine stimulus	4	5.88235	0.00383816	PTGS2, CDKN2B, MCL1, MMP3	55	79	13528	12.4539	0.97245	0.0949549	5.84517
KEGG_PATHWAY	hsa04623:Cytosolic DNA-sensing pathway	4	5.88235	0.00434445	IL6, NFKBIB, NFKBIA, IL1B	32	55	5085	11.5568	0.243196	0.0274804	4.32676
GOTERM_BP_FAT	GO:0050670~regulation of lymphocyte proliferation	4	5.88235	0.00440981	VCAM1, CBLB, IL6, IL1B	55	83	13528	11.8537	0.983883	0.105566	6.68786
GOTERM_BP_FAT	GO:0032944~regulation of mononuclear cell proliferation	4	5.88235	0.00456034	VCAM1, CBLB, IL6, IL1B	55	84	13528	11.7126	0.986006	0.106264	6.90859
GOTERM_BP_FAT	GO:0070663~regulation of leukocyte proliferation	4	5.88235	0.00456034	VCAM1, CBLB, IL6, IL1B	55	84	13528	11.7126	0.986006	0.106264	6.90859
GOTERM_BP_FAT	GO:0007626~locomotory behavior	6	8.82353	0.00462523	EPHA4, IL6, IL8, CCL20, CXCL2, IL1B	55	274	13528	5.38607	0.986832	0.105084	7.00359
GOTERM_BP_FAT	GO:0002237~response to molecule of bacterial origin	4	5.88235	0.00487069	IL6, PTGS2, NFKBIA, IL1B	55	86	13528	11.4402	0.989542	0.10775	7.36212
GOTERM_BP_FAT	GO:0009611~response to wounding	8	11.7647	0.00488762	S1PR3, NFKBIZ, IL6, IL8, CCL20, CXCL2, IL1B, NINJ1	55	530	13528	3.71266	0.989706	0.105612	7.3868
KEGG_PATHWAY	hsa04062:Chemokine signaling pathway	6	8.82353	0.00497131	IL8, CCL20, NFKBIB, CXCL2, NFKBIA, PIK3R1	32	187	5085	5.0986	0.273093	0.0285798	4.93693
GOTERM_BP_FAT	GO:0042990~regulation of transcription factor import into nucleus	3	4.41176	0.00633331	NFKBIE, NFKBIB, NFKBIA	55	30	13528	24.5964	0.997352	0.131761	9.47181
GOTERM_BP_FAT	GO:0046649~lymphocyte activation	5	7.35294	0.00809784	VCAM1, CBLB, ULBP1, IRF1, PIK3R1	55	199	13528	6.17999	0.999497	0.161892	11.9571
GOTERM_BP_FAT	GO:0030595~leukocyte chemotaxis	3	4.41176	0.00952531	IL6, IL8, IL1B	55	37	13528	19.943	0.999869	0.183857	13.9208
GOTERM_BP_FAT	GO:0042102~positive regulation of T cell proliferation	3	4.41176	0.0105442	VCAM1, IL6, IL1B	55	39	13528	18.9203	0.99995	0.197492	15.2973
GOTERM_BP_FAT	GO:0060326~cell chemotaxis	3	4.41176	0.0105442	IL6, IL8, IL1B	55	39	13528	18.9203	0.99995	0.197492	15.2973
GOTERM_BP_FAT	GO:0007610~behavior	7	10.2941	0.0106304	EPHA4, IL6, PTGS2, IL8, CCL20, CXCL2, IL1B	55	469	13528	3.6711	0.999954	0.19507	15.4128
GOTERM_BP_FAT	GO:0006952~defense response	8	11.7647	0.0107368	S1PR3, NFKBIZ, IL6, IL8, CCL20, HIST2H2BE, CXCL2, IL1B	55	615	13528	3.19953	0.999958	0.193071	15.5552
GOTERM_BP_FAT	GO:0051224~negative regulation of protein transport	3	4.41176	0.011071	NFKBIE, NFKBIB, NFKBIA	55	40	13528	18.4473	0.99997	0.194768	16.0009
GOTERM_BP_FAT	GO:0050863~regulation of T cell activation	4	5.88235	0.0113534	VCAM1, CBLB, IL6, IL1B	55	117	13528	8.40901	0.999977	0.19559	16.3757
GOTERM_BP_FAT	GO:0032507~maintenance of protein location in cell	3	4.41176	0.0116093	NFKBIE, NFKBIB, NFKBIA	55	41	13528	17.9973	0.999982	0.195979	16.714
GOTERM_BP_FAT	GO:0042306~regulation of protein import into nucleus	3	4.41176	0.0132915	NFKBIE, NFKBIB, NFKBIA	55	44	13528	16.7702	0.999996	0.217334	18.9067
GOTERM_BP_FAT	GO:0032270~positive regulation of cellular protein metabolic process	5	7.35294	0.013844	CSF2, IL6, NFKBIA, IL1B, SAMD4A	55	233	13528	5.27819	0.999998	0.221508	19.615
GOTERM_BP_FAT	GO:0006366~transcription from RNA polymerase II promoter	5	7.35294	0.0140438	MAFF, CCRN4L, IRF1, MSC, NFATC1	55	234	13528	5.25563	0.999998	0.22061	19.8697
GOTERM_BP_FAT	GO:0002684~positive regulation of immune system process	5	7.35294	0.0148615	VCAM1, CBLB, IL6, NFKBIA, IL1B	55	238	13528	5.1673	0.999999	0.22816	20.9042
GOTERM_BP_FAT	GO:0002521~leukocyte differentiation	4	5.88235	0.0153695	VCAM1, CSF2, IRF1, PIK3R1	55	131	13528	7.51034	0.999999	0.23128	21.5406
KEGG_PATHWAY	hsa04210:Apoptosis	4	5.88235	0.0153927	NFKBIA, IL1B, BIRC3, PIK3R1	32	87	5085	7.30603	0.62946	0.0794028	14.5801
GOTERM_BP_FAT	GO:0051651~maintenance of location in cell	3	4.41176	0.0156887	NFKBIE, NFKBIB, NFKBIA	55	48	13528	15.3727	1	0.231826	21.938
GOTERM_BP_FAT	GO:0045185~maintenance of protein location	3	4.41176	0.0156887	NFKBIE, NFKBIB, NFKBIA	55	48	13528	15.3727	1	0.231826	21.938
GOTERM_BP_FAT	GO:0010648~negative regulation of cell communication	5	7.35294	0.0170364	CBLB, PTGS2, NFKBIA, IL1B, TNFAIP3	55	248	13528	4.95894	1	0.245396	23.5953
GOTERM_BP_FAT	GO:0060341~regulation of cellular localization	5	7.35294	0.0170364	IL6, NFKBIE, NFKBIB, NFKBIA, IL1B	55	248	13528	4.95894	1	0.245396	23.5953
GOTERM_BP_FAT	GO:0010627~regulation of protein kinase cascade	5	7.35294	0.0172642	CSF2, IL6, HIPK3, IL1B, TNFAIP3	55	249	13528	4.93903	1	0.24455	23.8722
GOTERM_BP_FAT	GO:0006955~immune response	8	11.7647	0.0191805	CSF2, CBLB, IL6, IL8, CCL20, ULBP1, CXCL2, IL1B	55	690	13528	2.85175	1	0.264046	26.1643
GOTERM_BP_FAT	GO:0007253~cytoplasmic sequestering of NF-kappaB	2	2.94118	0.0198028	NFKBIB, NFKBIA	55	5	13528	98.3855	1	0.267548	26.8946
GOTERM_BP_FAT	GO:0048534~hemopoietic or lymphoid organ development	5	7.35294	0.0198981	VCAM1, CSF2, JARID2, IRF1, PIK3R1	55	260	13528	4.73007	1	0.264894	27.0058
GOTERM_BP_FAT	GO:0050671~positive regulation of lymphocyte proliferation	3	4.41176	0.0202912	VCAM1, IL6, IL1B	55	55	13528	13.4162	1	0.265687	27.4629
GOTERM_BP_FAT	GO:0070665~positive regulation of leukocyte proliferation	3	4.41176	0.0209895	VCAM1, IL6, IL1B	55	56	13528	13.1766	1	0.269839	28.2686
GOTERM_BP_FAT	GO:0032946~positive regulation of mononuclear cell proliferation	3	4.41176	0.0209895	VCAM1, IL6, IL1B	55	56	13528	13.1766	1	0.269839	28.2686
GOTERM_BP_FAT	GO:0051249~regulation of lymphocyte activation	4	5.88235	0.0211973	VCAM1, CBLB, IL6, IL1B	55	148	13528	6.64767	1	0.268511	28.5066
GOTERM_BP_FAT	GO:0002520~immune system development	5	7.35294	0.0241534	VCAM1, CSF2, JARID2, IRF1, PIK3R1	55	276	13528	4.45586	1	0.296245	31.8145
GOTERM_BP_FAT	GO:0008284~positive regulation of cell proliferation	6	8.82353	0.0242789	VCAM1, S1PR3, CSF2, IL6, PTGS2, IL1B	55	414	13528	3.56469	1	0.293776	31.9517
GOTERM_BP_FAT	GO:0051094~positive regulation of developmental process	5	7.35294	0.0247213	CSF2, IL6, CDKN2B, NUMB, IL1B	55	278	13528	4.42381	1	0.294574	32.4334
GOTERM_BP_FAT	GO:0032494~response to peptidoglycan	2	2.94118	0.0276157	IL6, NFKBIA	55	7	13528	70.2753	1	0.319308	35.5066
GOTERM_BP_FAT	GO:0042347~negative regulation of NF-kappaB import into nucleus	2	2.94118	0.0276157	NFKBIB, NFKBIA	55	7	13528	70.2753	1	0.319308	35.5066
GOTERM_BP_FAT	GO:0002694~regulation of leukocyte activation	4	5.88235	0.0285188	VCAM1, CBLB, IL6, IL1B	55	166	13528	5.92683	1	0.324058	36.4383
GOTERM_BP_FAT	GO:0006351~transcription, DNA-dependent	5	7.35294	0.0289243	MAFF, CCRN4L, IRF1, MSC, NFATC1	55	292	13528	4.21171	1	0.324042	36.8526
GOTERM_BP_FAT	GO:0032774~RNA biosynthetic process	5	7.35294	0.030199	MAFF, CCRN4L, IRF1, MSC, NFATC1	55	296	13528	4.15479	1	0.331947	38.1385
GOTERM_BP_FAT	GO:0001932~regulation of protein amino acid phosphorylation	4	5.88235	0.0316856	CSF2, IL6, HIPK3, IL1B	55	173	13528	5.68702	1	0.341431	39.6071
GOTERM_BP_FAT	GO:0050865~regulation of cell activation	4	5.88235	0.0326232	VCAM1, CBLB, IL6, IL1B	55	175	13528	5.62203	1	0.34581	40.5164
GOTERM_BP_FAT	GO:0042035~regulation of cytokine biosynthetic process	3	4.41176	0.0351794	IL6, IRF1, IL1B	55	74	13528	9.9715	1	0.363658	42.9311
GOTERM_BP_FAT	GO:0010574~regulation of vascular endothelial growth factor production	2	2.94118	0.0353675	IL6, IL1B	55	9	13528	54.6586	1	0.361364	43.1051
GOTERM_BP_FAT	GO:0001817~regulation of cytokine production	4	5.88235	0.0355225	S1PR3, IL6, IRF1, IL1B	55	181	13528	5.43566	1	0.358852	43.2482
GOTERM_BP_FAT	GO:0050870~positive regulation of T cell activation	3	4.41176	0.0369338	VCAM1, IL6, IL1B	55	76	13528	9.70909	1	0.366494	44.535
GOTERM_BP_FAT	GO:0032496~response to lipopolysaccharide	3	4.41176	0.0378235	PTGS2, NFKBIA, IL1B	55	77	13528	9.583	1	0.369789	45.3321
GOTERM_BP_FAT	GO:0051384~response to glucocorticoid stimulus	3	4.41176	0.0387214	IL6, PTGS2, IL1B	55	78	13528	9.46014	1	0.373054	46.1257
KEGG_PATHWAY	hsa04722:Neurotrophin signaling pathway	4	5.88235	0.0387249	NFKBIE, NFKBIB, NFKBIA, PIK3R1	32	124	5085	5.12601	0.920154	0.1767	33.0502
GOTERM_BP_FAT	GO:0045073~regulation of chemokine biosynthetic process	2	2.94118	0.0392206	IL6, IL1B	55	10	13528	49.1927	1	0.373196	46.5621
GOTERM_BP_FAT	GO:0032268~regulation of cellular protein metabolic process	6	8.82353	0.0400945	CSF2, IL6, HIPK3, NFKBIA, IL1B, SAMD4A	55	474	13528	3.11346	1	0.376152	47.3184
GOTERM_BP_FAT	GO:0006928~cell motion	6	8.82353	0.0404012	VCAM1, EPHA4, IL6, PTGS2, IL8, IL1B	55	475	13528	3.10691	1	0.374831	47.5814
GOTERM_BP_FAT	GO:0010647~positive regulation of cell communication	5	7.35294	0.0419853	CSF2, IL6, PTGS2, CDKN2B, IL1B	55	329	13528	3.73805	1	0.382864	48.9204
GOTERM_BP_FAT	GO:0010557~positive regulation of macromolecule biosynthetic process	7	10.2941	0.0451029	CSF2, IL6, IRF1, NFKBIA, IL1B, CITED4, SAMD4A	55	654	13528	2.63264	1	0.401401	51.4627
GOTERM_BP_FAT	GO:0031960~response to corticosteroid stimulus	3	4.41176	0.0452306	IL6, PTGS2, IL1B	55	85	13528	8.68107	1	0.39866	51.5642
GOTERM_BP_FAT	GO:0001934~positive regulation of protein amino acid phosphorylation	3	4.41176	0.0491194	CSF2, IL6, IL1B	55	89	13528	8.29091	1	0.421321	54.5635
GOTERM_BP_FAT	GO:0010604~positive regulation of macromolecule metabolic process	8	11.7647	0.0528908	CSF2, CBLB, IL6, IRF1, NFKBIA, IL1B, CITED4, SAMD4A	55	857	13528	2.29604	1	0.441993	57.3054
GOTERM_BP_FAT	GO:0031328~positive regulation of cellular biosynthetic process	7	10.2941	0.0543037	CSF2, IL6, IRF1, NFKBIA, IL1B, CITED4, SAMD4A	55	685	13528	2.5135	1	0.447112	58.2921
GOTERM_BP_FAT	GO:0042327~positive regulation of phosphorylation	3	4.41176	0.0572441	CSF2, IL6, IL1B	55	97	13528	7.60712	1	0.461314	60.2775
GOTERM_BP_FAT	GO:0051251~positive regulation of lymphocyte activation	3	4.41176	0.0572441	VCAM1, IL6, IL1B	55	97	13528	7.60712	1	0.461314	60.2775
GOTERM_BP_FAT	GO:0009891~positive regulation of biosynthetic process	7	10.2941	0.0575013	CSF2, IL6, IRF1, NFKBIA, IL1B, CITED4, SAMD4A	55	695	13528	2.47733	1	0.459132	60.4469
GOTERM_BP_FAT	GO:0009968~negative regulation of signal transduction	4	5.88235	0.0581018	CBLB, NFKBIA, IL1B, TNFAIP3	55	221	13528	4.45183	1	0.459017	60.8398
GOTERM_BP_FAT	GO:0032642~regulation of chemokine production	2	2.94118	0.0582607	IL6, IL1B	55	15	13528	32.7952	1	0.456324	60.9431
GOTERM_BP_FAT	GO:0040017~positive regulation of locomotion	3	4.41176	0.0582909	IL6, IL8, PIK3R1	55	98	13528	7.5295	1	0.452926	60.9627
GOTERM_BP_FAT	GO:0051050~positive regulation of transport	4	5.88235	0.0593746	IL6, NFKBIA, IL1B, PIK3R1	55	223	13528	4.4119	1	0.455668	61.6604
GOTERM_BP_FAT	GO:0007243~protein kinase cascade	5	7.35294	0.0598089	IFNAR2, NFKBIB, NFKBIA, IL1B, PIK3R1	55	370	13528	3.32383	1	0.454654	61.9367
GOTERM_BP_FAT	GO:0045937~positive regulation of phosphate metabolic process	3	4.41176	0.0604044	CSF2, IL6, IL1B	55	100	13528	7.37891	1	0.454571	62.3126
GOTERM_BP_FAT	GO:0010562~positive regulation of phosphorus metabolic process	3	4.41176	0.0604044	CSF2, IL6, IL1B	55	100	13528	7.37891	1	0.454571	62.3126
GOTERM_BP_FAT	GO:0033280~response to vitamin D	2	2.94118	0.062024	PTGS2, IL1B	55	16	13528	30.7455	1	0.460194	63.3173
KEGG_PATHWAY	hsa04920:Adipocytokine signaling pathway	3	4.41176	0.0622566	NFKBIE, NFKBIB, NFKBIA	32	67	5085	7.11521	0.983655	0.254609	47.9524
GOTERM_BP_FAT	GO:0045597~positive regulation of cell differentiation	4	5.88235	0.0632721	CSF2, IL6, CDKN2B, NUMB	55	229	13528	4.29631	1	0.463637	64.0744
GOTERM_BP_FAT	GO:0030098~lymphocyte differentiation	3	4.41176	0.0636237	VCAM1, IRF1, PIK3R1	55	103	13528	7.16399	1	0.46216	64.285
GOTERM_BP_FAT	GO:0051090~regulation of transcription factor activity	3	4.41176	0.0636237	IL6, NFKBIA, IL1B	55	103	13528	7.16399	1	0.46216	64.285
GOTERM_BP_FAT	GO:0006350~transcription	14	20.5882	0.0664668	NFKBIZ, MAFF, ZNF469, CCRN4L, JARID2, NFKBIB, CITED4, MSC, HIPK3, IRF1, NKX3-1, MYB, TWISTNB, NFATC1	55	2101	13528	1.63898	1	0.473968	65.9461
GOTERM_BP_FAT	GO:0002696~positive regulation of leukocyte activation	3	4.41176	0.0669003	VCAM1, IL6, IL1B	55	106	13528	6.96123	1	0.472881	66.1929
GOTERM_BP_FAT	GO:0030097~hemopoiesis	4	5.88235	0.0679669	VCAM1, CSF2, IRF1, PIK3R1	55	236	13528	4.16888	1	0.475088	66.7932
GOTERM_BP_FAT	GO:0048584~positive regulation of response to stimulus	4	5.88235	0.0679669	IL6, IL8, NFKBIA, IL1B	55	236	13528	4.16888	1	0.475088	66.7932
KEGG_PATHWAY	hsa04622:RIG-I-like receptor signaling pathway	3	4.41176	0.0689379	IL8, NFKBIB, NFKBIA	32	71	5085	6.71435	0.989657	0.262703	51.5991
GOTERM_BP_FAT	GO:0042345~regulation of NF-kappaB import into nucleus	2	2.94118	0.0695064	NFKBIB, NFKBIA	55	18	13528	27.3293	1	0.479652	67.6419
GOTERM_BP_FAT	GO:0030593~neutrophil chemotaxis	2	2.94118	0.0695064	IL8, IL1B	55	18	13528	27.3293	1	0.479652	67.6419
GOTERM_BP_FAT	GO:0009615~response to virus	3	4.41176	0.0702324	IFNAR2, IL6, IFNGR2	55	109	13528	6.76964	1	0.480031	68.0351
GOTERM_BP_FAT	GO:0043408~regulation of MAPKKK cascade	3	4.41176	0.0702324	IL6, HIPK3, IL1B	55	109	13528	6.76964	1	0.480031	68.0351
GOTERM_BP_FAT	GO:0050867~positive regulation of cell activation	3	4.41176	0.0724838	VCAM1, IL6, IL1B	55	111	13528	6.64767	1	0.487945	69.226
GOTERM_BP_FAT	GO:0032755~positive regulation of interleukin-6 production	2	2.94118	0.0732257	IL6, IL1B	55	19	13528	25.8909	1	0.488321	69.6093
GOTERM_BP_FAT	GO:0042742~defense response to bacterium	3	4.41176	0.0736183	IL6, CCL20, HIST2H2BE	55	112	13528	6.58831	1	0.487008	69.8103
KEGG_PATHWAY	hsa04370:VEGF signaling pathway	3	4.41176	0.0758472	PTGS2, PIK3R1, NFATC1	32	75	5085	6.35625	0.993579	0.270584	55.1265
KEGG_PATHWAY	hsa05220:Chronic myeloid leukemia	3	4.41176	0.0758472	CBLB, NFKBIA, PIK3R1	32	75	5085	6.35625	0.993579	0.270584	55.1265
GOTERM_BP_FAT	GO:0009719~response to endogenous stimulus	5	7.35294	0.077774	IL6, PTGS2, IL1B, MMP3, PIK3R1	55	405	13528	3.03659	1	0.503512	71.8631
GOTERM_BP_FAT	GO:0045449~regulation of transcription	16	23.5294	0.0813044	MAFF, NFKBIZ, ZNF469, IL6, JARID2, NFKBIA, CITED4, MSC, IFNAR2, POGK, HIPK3, IRF1, NKX3-1, IL1B, MYB, NFATC1	55	2601	13528	1.51304	1	0.516469	73.5036
GOTERM_BP_FAT	GO:0051101~regulation of DNA binding	3	4.41176	0.0840815	IL6, NFKBIA, IL1B	55	121	13528	6.09827	1	0.525616	74.7306
GOTERM_BP_FAT	GO:0014070~response to organic cyclic substance	3	4.41176	0.0840815	PTGS2, CDKN2B, IL1B	55	121	13528	6.09827	1	0.525616	74.7306
GOTERM_BP_FAT	GO:0045727~positive regulation of translation	2	2.94118	0.0879572	IL6, SAMD4A	55	23	13528	21.3881	1	0.539159	76.3544
GOTERM_BP_FAT	GO:0042531~positive regulation of tyrosine phosphorylation of STAT protein	2	2.94118	0.0879572	CSF2, IL6	55	23	13528	21.3881	1	0.539159	76.3544
GOTERM_BP_FAT	GO:0050680~negative regulation of epithelial cell proliferation	2	2.94118	0.0952365	CDKN2B, NKX3-1	55	25	13528	19.6771	1	0.565956	79.1434
GOTERM_BP_FAT	GO:0010743~regulation of foam cell differentiation	2	2.94118	0.0952365	CSF2, NFKBIA	55	25	13528	19.6771	1	0.565956	79.1434
KEGG_PATHWAY	hsa04640:Hematopoietic cell lineage	3	4.41176	0.0959101	CSF2, IL6, IL1B	32	86	5085	5.54324	0.998424	0.315853	64.0952
GOTERM_BP_FAT	GO:0016477~cell migration	4	5.88235	0.0976751	VCAM1, IL6, IL8, IL1B	55	276	13528	3.56469	1	0.572385	80.0066
KEGG_PATHWAY	hsa04012:ErbB signaling pathway	3	4.41176	0.0978046	CBLB, ABL2, PIK3R1	32	87	5085	5.47953	0.998622	0.306464	64.8523
GOTERM_BP_FAT	GO:0051353~positive regulation of oxidoreductase activity	2	2.94118	0.0988548	IL1B, ABL2	55	26	13528	18.9203	1	0.573779	80.4121
GOTERM_BP_FAT	GO:0046427~positive regulation of JAK-STAT cascade	2	2.94118	0.0988548	CSF2, IL6	55	26	13528	18.9203	1	0.573779	80.4121
